# Supplementary material for: Identification of potentially functional modules and diagnostic genes related to amyotrophic lateral sclerosis based on the WGCNA and LASSO algorithms
Source: Sci Rep. 2022 Nov 22;12:20144. doi: 10.1038/s41598-022-24306-2 (PMC9684499; doi:10.1038/s41598-022-24306-2)
Supplement: Supplementary file 2 — Supplementary Information 2. [file 41598_2022_24306_MOESM2_ESM.xlsx]

## Sheet: Sheet1
Table S3. Enrichment analysis of the main modules created using WGCNA analysis
module	Description	pvalue	qvalue	geneID
blue	Spliceosome	8.20076e-07	0.00020804	DHX15/RBM25/SRSF2/RBM17/DDX5/DDX46/HNRNPK/RBM22/SMNDC1/SRSF7/SRSF6/SRSF1/SYF2/SNRPB/PCBP1/PRPF8/HNRNPC/LSM3/SRSF8/SRSF5/SLU7/LSM7/PUF60/HSPA8/HSPA1B/LSM4/ZMAT2/SF3B6/HSPA1A
blue	Endocytosis	2.54271e-06	0.000322523	VPS26A/ACAP2/VPS4B/VPS29/CHMP2B/ACTR2/VPS36/RAB11A/TGFBR2/WIPF1/EPS15/RAB5A/RAB22A/SNX3/CHMP5/PIP5K1C/RABEP1/ARPC5/VPS35/CAPZA2/VPS28/HGS/ARRB1/SNX2/MVB12A/WASHC3/EHD1/CHMP1A/SH3GL1/ARF4/ARRB2/DNM2/HSPA8/PSD4/GBF1/RAB35/CAPZB/VPS37B/HSPA1B/HSPA1A
blue	RNA degradation	1.30306e-05	0.00110188	DCP2/ZCCHC7/BTG1/CNOT8/CNOT2/SKIV2L/CNOT6/PAN3/DCP1A/LSM1/LSM3/ENO2/EXOSC8/EDC4/WDR61/LSM7/EXOSC6/LSM4
blue	Apoptosis	5.05529e-05	0.00320612	BIRC2/ATM/CHUK/CTSS/CTSC/MCL1/CTSB/MAP2K1/TNFSF10/ITPR1/BIRC3/RIPK1/KRAS/DAXX/ACTG1/CAPN1/PRF1/CTSO/TNF/PIK3CD/MAP3K5/ACTB/TUBA1B/FADD
blue	Salmonella infection	7.02142e-05	0.00356245	ACBD3/BIRC2/ACTR2/ARL8B/RAB5A/CHUK/ARPC5/DCTN1/CXCL8/KPNA3/LY96/RALA/RIPK2/ACTR1A/VPS18/HSP90AA1/MAP2K1/RRAS/TNFSF10/BIRC3/RIPK1/TUBB1/LEF1/PTPRC/MYL12B/TUBB4B/BRK1/DYNLRB1/DNM2/ACTG1/TNF/PIK3CD/ACTB/TUBA1B/FADD/PIK3CG
blue	Protein export	0.000154255	0.00582066	SRP72/SRPRA/SEC11A/SRPRB/SPCS1/SRP19/OXA1L/SEC61A1
blue	Pathways of neurodegeneration - multiple diseases	0.000160612	0.00582066	TBK1/PRNP/CHMP2B/DERL1/RB1CC1/CALM2/NDUFB5/RAB5A/C9orf72/PSMA6/PTGS2/ATP5PB/DCTN1/SPG11/NDUFA4/UBE2J1/UBA7/PLCB2/ADRM1/PSMA4/GPX7/ACTR1A/CALM3/CAT/MAP2K1/NDUFV2/ITPR1/OPTN/TUBB1/ATG14/MAP1LC3B/KRAS/FIG4/XBP1/TUBB4B/PPP3CB/MFN2/VCP/DAXX/ATP5F1D/ATXN2/NDUFS7/PSMC3/ATP5F1A/CAPN1/CSNK2B/PSMC4/NDUFA13/TNF/ATP2A3/AXIN2/PSMB2/TARDBP/SDHA/MAP3K5/TUBA1B/FADD
blue	Apelin signaling pathway	0.000197949	0.00582147	SMAD4/GNA13/RPS6KB1/GNG2/CALM2/GNAI3/TFAM/PRKAA1/SLC9A1/RPS6KB2/PLCB2/CALM3/MAP2K1/RRAS/ITPR1/MEF2D/MAP1LC3B/KRAS/GNB1/ACTA2/ADCY4/MEF2C/PIK3CG
blue	Amyotrophic lateral sclerosis	0.000206529	0.00582147	TBK1/CHMP2B/DERL1/RB1CC1/NDUFB5/NUP160/RAB5A/C9orf72/PSMA6/ATP5PB/SRSF7/DCTN1/SPG11/NDUFA4/NUP153/ADRM1/PSMA4/GPX7/ACTR1A/CAT/NDUFV2/OPTN/TUBB1/ATG14/MAP1LC3B/FIG4/XBP1/TUBB4B/PPP3CB/VCP/DAXX/ATP5F1D/ATXN2/ACTG1/NDUFS7/PSMC3/ATP5F1A/PSMC4/NDUFA13/TNF/PSMB2/TARDBP/SDHA/MAP3K5/ACTB/TUBA1B
blue	Protein processing in endoplasmic reticulum	0.000316753	0.00803554	DNAJA2/DERL1/ERLEC1/TRAM1/NFE2L2/HSPH1/NGLY1/STT3B/SSR1/ERO1A/UBE2J1/HSP90AA1/DNAJB11/YOD1/NPLOC4/XBP1/CANX/VCP/OS9/CAPN1/HSPA8/SEC61A1/HSPA1B/MAN1C1/MAP3K5/HSPA1A
blue	Cellular senescence	0.000446787	0.0103039	PPP1CC/ATM/CALM2/TGFBR2/RBL2/SIRT1/PPP1CB/CXCL8/CCND2/CALM3/MAP2K1/RRAS/ITPR1/CDKN1A/PPP1CA/KRAS/HIPK2/PPP3CB/ZFP36L2/ZFP36L1/FOXO1/CDK6/CAPN1/PIK3CD
blue	Longevity regulating pathway - multiple species	0.000492063	0.0104024	RPS6KB1/PRKAA1/SIRT1/HDAC2/RPS6KB2/CAT/KRAS/FOXO1/HSPA8/ADCY4/PIK3CD/HSPA1B/HSPA1A
blue	Lysosome	0.00063695	0.0124295	NCOA7/MAN2B1/HEXB/AP1M1/CTSS/CTSC/GUSB/AP3B1/CTSB/SCARB2/ATP6V0A1/GAA/SORT1/ATP6V0D1/LIPA/GNPTAB/AP1G1/NAGPA/CTSO/ARSA/TPP1
blue	Human cytomegalovirus infection	0.00110246	0.0199769	GNA13/RPS6KB1/TBK1/GNG2/CALM2/GNAI3/PTGER4/CHUK/PTGER2/PTGS2/CXCL8/RPS6KB2/PLCB2/CALM3/MAP2K1/ITPR1/JAK1/RIPK1/CDKN1A/KRAS/TAP2/PPP3CB/CREB5/TAPBP/CDK6/GNB1/ADCY4/TNF/PIK3CD/FADD
blue	Shigellosis	0.00124382	0.0210358	RPS6KB1/UBE2N/TBK1/ACTR2/ATM/CD44/CHUK/ARPC5/DIAPH1/CXCL8/RPS6KB2/PLCB2/RIPK2/RPS6KA5/CAPNS1/ARHGEF2/ITPR1/RIPK1/WASF2/ATG14/MAP1LC3B/MYL12B/PRKCQ/RRAGC/FOXO1/ACTG1/CAPN1/FNBP1/TNF/RNF31/PIK3CD/ACTB
blue	FoxO signaling pathway	0.00143561	0.022762	SMAD4/CDKN1B/ATM/TGFBR2/PRKAA1/CHUK/RBL2/SIRT1/CCND2/STK4/S1PR1/CAT/MAP2K1/TNFSF10/CDKN1A/KRAS/FOXO1/IL7R/USP7/PIK3CD
blue	Ubiquitin mediated proteolysis	0.00166418	0.0248338	UBE2N/BIRC2/UBE2E1/KLHL9/ANAPC13/CUL5/CUL2/PIAS4/ANAPC16/MAP3K1/UBE2J1/ANAPC4/COP1/UBA7/UBA3/UBE4A/BIRC3/HERC3/UBE2E2/ELOB/UBE2Q2
blue	Inflammatory mediator regulation of TRP channels	0.00207114	0.0291897	PPP1CC/CALM2/PTGER4/PTGER2/PPP1CB/HTR2A/TRPV2/PLCB2/PRKCH/F2RL1/CALM3/ITPR1/PPP1CA/PRKCQ/ADCY4/PIK3CD
blue	Vibrio cholerae infection	0.00312237	0.0416892	ATP6V1G1/ERO1A/ATP6V0A1/ATP6V0E1/ATP6V0D1/ATP6V1D/ACTG1/KDELR2/SEC61A1/ACTB
blue	Pancreatic cancer	0.00348187	0.0422368	SMAD4/RPS6KB1/TGFBR2/CHUK/RALA/RPS6KB2/MAP2K1/JAK1/CDKN1A/KRAS/CDK6/RALGDS/PIK3CD
blue	Autophagy - animal	0.00349637	0.0422368	PPP2CA/RPS6KB1/TBK1/RB1CC1/PRKAA1/C9orf72/RPS6KB2/RAB33B/CTSB/MAP2K1/RRAS/ITPR1/ATG14/MAP1LC3B/KRAS/HMGB1/PRKCQ/ATG7/RRAGC/PIK3CD
blue	NOD-like receptor signaling pathway	0.00445096	0.0476141	TBK1/BIRC2/CHUK/CXCL8/TRPV2/PLCB2/RIPK2/PSTPIP1/CTSB/HSP90AA1/CARD8/ITPR1/BIRC3/JAK1/RIPK1/MAP1LC3B/MFN2/IKBKE/CARD9/P2RX7/TNF/TYK2/RNF31/FADD
blue	Lipid and atherosclerosis	0.00449525	0.0476141	TBK1/CALM2/CHUK/NFE2L2/RAP1B/CXCL8/LY96/ERO1A/POU2F1/PLCB2/CALM3/ABCA1/HSP90AA1/TNFSF10/ITPR1/CD36/KRAS/XBP1/PPP3CB/IKBKE/HSPA8/TICAM2/TNF/PIK3CD/HSPA1B/MAP3K5/HSPA1A
blue	Oxytocin signaling pathway	0.00450457	0.0476141	PPP1CC/CALM2/GNAI3/PRKAA1/PTGS2/PPP1CB/PLCB2/RGS2/CALM3/MAP2K1/ITPR1/CDKN1A/PPP1CA/KRAS/PPP3CB/ACTG1/MYL6B/ADCY4/MEF2C/ACTB/PIK3CG
blue	Neurotrophin signaling pathway	0.00633461	0.0642797	KIDINS220/CALM2/RAP1B/ARHGDIA/MAP3K1/RIPK2/RPS6KA5/CALM3/MAP2K1/KRAS/SORT1/NFKBIE/MATK/SH2B2/PIK3CD/ARHGDIB/MAP3K5
blue	Epstein-Barr virus infection	0.00736821	0.0718923	TBK1/CDKN1B/CD44/CD58/CHUK/HDAC2/CCND2/ADRM1/JAK1/RIPK1/CDKN1A/TAP2/IKBKE/PSMC3/TAPBP/NFKBIE/CDK6/PSMC4/TNF/USP7/TYK2/PIK3CD/SIN3A/VIM/FADD
blue	Phagosome	0.00815957	0.072059	ATP6V1G1/RAB5A/STX7/CTSS/HGS/ATP6V0A1/ATP6V0E1/TUBB1/CD36/TAP2/TUBB4B/ATP6V0D1/ATP6V1D/CANX/THBS1/SEC22B/ACTG1/SEC61A1/ACTB/TUBA1B
blue	Alcoholic liver disease	0.00820846	0.072059	TBK1/ACADM/PRKAA1/CHUK/SIRT1/LPIN1/ACADVL/CXCL8/LY96/IL17RA/RIPK1/LEF1/ALDH9A1/IKBKE/FOXO1/TNF/ADIPOR2/MAP3K5/FADD
blue	Legionellosis	0.00823745	0.072059	CLK1/CLK4/CXCL8/VCP/SEC22B/EEF1G/HSPA8/TNF/HSPA1B/HSPA1A
blue	Long-term potentiation	0.00946746	0.0778884	PPP1CC/CALM2/RAP1B/PPP1CB/PLCB2/CALM3/MAP2K1/ITPR1/PPP1CA/KRAS/PPP3CB
blue	Platelet activation	0.0095179	0.0778884	GNA13/PPP1CC/GNAI3/RAP1B/SNAP23/PPP1CB/RASGRP1/PLCB2/ITPR1/PPP1CA/MYL12B/ACTG1/P2RX1/ADCY4/PIK3CD/ACTB/PIK3CG
blue	Colorectal cancer	0.0100804	0.0799135	SMAD4/RPS6KB1/TGFBR2/RALA/RPS6KB2/MAP2K1/CDKN1A/LEF1/KRAS/RALGDS/AXIN2/PIK3CD/MSH6
blue	Antigen processing and presentation	0.0114945	0.0860863	NFYC/CTSS/CTSB/HSP90AA1/IFI30/TAP2/CANX/TAPBP/HSPA8/TNF/HSPA1B/HSPA1A
blue	mRNA surveillance pathway	0.0115377	0.0860863	PPP2CA/SMG1/PPP1CC/PAPOLA/RNGTT/PPP2R3C/UPF1/PPP1CB/PNN/SMG5/PCF11/PPP1CA/PPP2R5A/TARDBP
blue	Collecting duct acid secretion	0.012355	0.0865198	ATP6V1G1/ATP6V0A1/ATP6V0E1/CA2/ATP6V0D1/ATP6V1D
blue	Necroptosis	0.0131482	0.0865198	VPS4B/BIRC2/CHMP2B/CHMP5/H2AZ1/HSP90AA1/TNFSF10/BIRC3/JAK1/STAT4/RIPK1/HMGB1/CHMP1A/CAPN1/TICAM2/TNF/TYK2/RNF31/PPIA/FADD
blue	Human immunodeficiency virus 1 infection	0.0132545	0.0865198	RPS6KB1/TBK1/ATM/GNG2/CALM2/GNAI3/CHUK/CUL5/AP1M1/RPS6KB2/CALM3/MAP2K1/ITPR1/RIPK1/KRAS/TAP2/PPP3CB/ELOB/TAPBP/AP1G1/PAK2/GNB1/TNF/PIK3CD/FADD
blue	Longevity regulating pathway	0.0133011	0.0865198	RPS6KB1/RB1CC1/PRKAA1/SIRT1/SESN1/RPS6KB2/CAT/KRAS/CREB5/FOXO1/ADCY4/PIK3CD/ADIPOR2
blue	PD-L1 expression and PD-1 checkpoint pathway in cancer	0.0133011	0.0865198	RPS6KB1/CHUK/RASGRP1/RPS6KB2/MAP2K1/JAK1/KRAS/PRKCQ/PPP3CB/NFKBIE/CSNK2B/TICAM2/PIK3CD
blue	Sphingolipid signaling pathway	0.0139385	0.0883992	PPP2CA/GNA13/NSMAF/DEGS1/GNAI3/PPP2R3C/PLCB2/S1PR1/MAP2K1/FCER1A/KRAS/CERS6/PPP2R5A/TNF/PIK3CD/MAP3K5
blue	Mitophagy - animal	0.015957	0.0971983	TBK1/USP15/TBC1D15/TAX1BP1/BNIP3L/RRAS/OPTN/MAP1LC3B/KRAS/MFN2/CSNK2B
blue	Kaposi sarcoma-associated herpesvirus infection	0.0160922	0.0971983	TBK1/GNG2/CALM2/CHUK/PTGS2/CXCL8/CALM3/MAP2K1/ITPR1/JAK1/ATG14/CDKN1A/MAP1LC3B/LEF1/KRAS/PPP3CB/IKBKE/CDK6/GNB1/TYK2/PIK3CD/FADD/PIK3CG
blue	Dopaminergic synapse	0.0171362	0.100995	PPP2CA/PPP1CC/GNG2/CALM2/GNAI3/PPP2R3C/PPP1CB/PLCB2/ARRB1/CALM3/ITPR1/PPP1CA/PPP3CB/CREB5/ARRB2/PPP2R5A/GNB1
blue	TNF signaling pathway	0.0175169	0.100995	BIRC2/MAP3K8/CHUK/IL18R1/PTGS2/RPS6KA5/MAP2K1/BIRC3/RPS6KA4/RIPK1/CREB5/TNF/PIK3CD/MAP3K5/FADD
blue	T cell receptor signaling pathway	0.0204353	0.115203	NCK1/MAP3K8/CHUK/RASGRP1/MAP2K1/KRAS/PTPRC/PRKCQ/PPP3CB/ITK/NFKBIE/PAK2/TNF/PIK3CD
blue	Parkinson disease	0.0219613	0.121114	CALM2/GNAI3/NDUFB5/NFE2L2/PSMA6/ATP5PB/NDUFA4/UBE2J1/UBA7/ADRM1/PSMA4/CALM3/NDUFV2/ITPR1/TUBB1/XBP1/TUBB4B/MFN2/DAXX/ATP5F1D/NDUFS7/PSMC3/ATP5F1A/PSMC4/NDUFA13/PSMB2/SDHA/MAP3K5/TUBA1B
blue	Valine, leucine and isoleucine degradation	0.02314	0.124899	ACADM/MCEE/HADH/ALDH9A1/HADHA/BCAT2/IVD/BCKDHA
blue	Insulin signaling pathway	0.0238799	0.126207	PPP1CC/RPS6KB1/PRKAR1A/CALM2/PRKAA1/PPP1CB/RPS6KB2/CALM3/MAP2K1/PPP1CA/KRAS/FOXO1/INPPL1/FLOT1/RHOQ/SH2B2/PIK3CD
blue	Alzheimer disease	0.0254861	0.130613	RB1CC1/CALM2/NDUFB5/CHUK/RTN4/PSMA6/PTGS2/ATP5PB/NDUFA4/PLCB2/ADRM1/PSMA4/CALM3/MAP2K1/NDUFV2/ITPR1/TUBB1/ATG14/KRAS/XBP1/TUBB4B/PPP3CB/ATP5F1D/NDUFS7/PSMC3/ATP5F1A/CAPN1/CSNK2B/PSMC4/NDUFA13/TNF/ATP2A3/AXIN2/PSMB2/PIK3CD/SDHA/MAP3K5/TUBA1B/FADD
blue	Measles	0.027078	0.130613	TBK1/CDKN1B/CD46/CHUK/CCND2/JAK1/SLAMF1/IFIH1/IKBKE/CDK6/CSNK2B/HSPA8/TYK2/PIK3CD/HSPA1B/FADD/HSPA1A
blue	Insulin resistance	0.0274282	0.130613	PPP1CC/RPS6KB1/PRKAA1/PPP1CB/RPS6KB2/TBC1D4/NR1H2/CD36/PPP1CA/PRKCQ/CREB5/FOXO1/TNF/PIK3CD
blue	Propanoate metabolism	0.0276665	0.130613	MCEE/LDHA/SUCLG2/HADHA/ACSS1/BCKDHA
blue	Huntington disease	0.0283984	0.130613	RB1CC1/TFAM/NDUFB5/PSMA6/ATP5PB/DCTN1/HDAC2/NDUFA4/PLCB2/ADRM1/PSMA4/GPX7/ACTR1A/NDUFV2/ITPR1/TUBB1/ATG14/TAF4/TUBB4B/CREB5/ATP5F1D/NDUFS7/PSMC3/ATP5F1A/PSMC4/NDUFA13/PSMB2/SIN3A/SDHA/POLR2F/MAP3K5/TUBA1B
blue	Renin secretion	0.0293878	0.130613	CALM2/GNAI3/PTGER4/PTGER2/PLCB2/CTSB/CALM3/ITPR1/PPP3CB/ADRB2
blue	Amphetamine addiction	0.0293878	0.130613	PPP1CC/CALM2/SIRT1/PPP1CB/HDAC2/CALM3/PPP1CA/PPP3CB/CREB5/FOSB
blue	HIF-1 signaling pathway	0.0294231	0.130613	RPS6KB1/CDKN1B/LDHA/CUL2/RPS6KB2/ALDOC/MAP2K1/PDHB/CDKN1A/ENO2/ALDOA/ELOB/ALDOB/PIK3CD
blue	Hepatitis B	0.0298545	0.130613	SMAD4/TBK1/TGFBR2/CHUK/CXCL8/MAP3K1/MAP2K1/JAK1/STAT4/CDKN1A/IFIH1/KRAS/IKBKE/CREB5/TICAM2/TNF/TYK2/PIK3CD/FADD
blue	Prion disease	0.029862	0.130613	PRNP/NDUFB5/PSMA6/ATP5PB/NDUFA4/ADRM1/PSMA4/NDUFV2/ITPR1/TUBB1/STIP1/TUBB4B/PPP3CB/CREB5/ATP5F1D/NDUFS7/PSMC3/ATP5F1A/CSNK2B/PSMC4/HSPA8/NDUFA13/TNF/PSMB2/PIK3CD/HSPA1B/SDHA/TUBA1B/HSPA1A
blue	Human papillomavirus infection	0.0307027	0.132013	PPP2CA/RPS6KB1/TBK1/CDKN1B/ATP6V1G1/ATM/PTGER4/CHUK/PPP2R3C/RBL2/PTGS2/UBR4/HDAC2/CCND2/RPS6KB2/MAP2K1/ATP6V0A1/JAK1/ATP6V0E1/CDKN1A/KRAS/ATP6V0D1/ATP6V1D/IKBKE/THBS1/CREB5/FOXO1/PPP2R5A/CDK6/TNF/AXIN2/TYK2/PIK3CD/FADD
blue	Oocyte meiosis	0.0317187	0.134109	PPP2CA/PPP1CC/CALM2/ANAPC13/PPP1CB/ANAPC16/ANAPC4/REC8/CALM3/MAP2K1/ITPR1/PPP1CA/PPP3CB/YWHAH/PPP2R5A/ADCY4
blue	Thyroid hormone signaling pathway	0.0327792	0.136321	MED4/MED16/SLC9A1/HDAC2/PLCB2/TBC1D4/MED30/MAP2K1/KRAS/FOXO1/ACTG1/ATP2A3/PIK3CD/SIN3A/ACTB
blue	Pathogenic Escherichia coli infection	0.0335244	0.137171	GNA13/NCK1/ACTR2/WIPF1/CHUK/TMED10/ARPC5/CXCL8/ARHGEF2/CLDN5/TNFSF10/RIPK1/WASF2/TUBB1/TUBB4B/BRK1/ACTG1/PAK2/TNF/ACTB/TUBA1B/FADD
blue	Spinocerebellar ataxia	0.0344223	0.13861	RB1CC1/PSMA6/PUM2/PLCB2/ADRM1/PSMA4/ITPR1/ATG14/XBP1/PUM1/ATXN2/PSMC3/PSMC4/ATP2A3/PSMB2/PIK3CD/MAP3K5
blue	B cell receptor signaling pathway	0.0381365	0.151166	CHUK/INPP5D/MAP2K1/PIK3AP1/KRAS/PPP3CB/RASGRP3/INPPL1/NFKBIE/PIK3CD/LILRA3
blue	cGMP-PKG signaling pathway	0.0391091	0.152636	GNA13/PPP1CC/CALM2/GNAI3/PPP1CB/PLCB2/RGS2/CALM3/MAP2K1/ITPR1/MEF2D/PPP1CA/PPP3CB/CREB5/ADCY4/ATP2A3/MEF2C/ADRB2/PIK3CG
blue	Vasopressin-regulated water reabsorption	0.040883	0.156283	RAB11A/RAB5A/ARHGDIA/DCTN1/STX4/CREB5/ARHGDIB
blue	Inositol phosphate metabolism	0.0413321	0.156283	MTMR6/PIP5K1C/SACM1L/INPP5D/PLCB2/FIG4/INPPL1/INPP5E/PIK3CD/PIK3CG
blue	NF-kappa B signaling pathway	0.0423508	0.156283	BIRC2/ATM/CHUK/PTGS2/CXCL8/PIAS4/LY96/BIRC3/RIPK1/PRKCQ/CSNK2B/TICAM2/TNF
blue	IL-17 signaling pathway	0.0434943	0.156283	TBK1/CHUK/PTGS2/CXCL8/SRSF1/IL17RA/HSP90AA1/S100A8/IKBKE/FOSB/TNF/FADD
blue	Carbon metabolism	0.0436755	0.156283	MCEE/ME2/SUCLG2/ALDOC/ADPGK/CAT/PDHB/ENO2/ALDOA/PHGDH/PGLS/ALDOB/ACSS1/SDHA
blue	MAPK signaling pathway	0.0437397	0.156283	LAMTOR3/MAP3K8/TGFBR2/CHUK/RAP1B/RASGRP1/MAP3K1/STK4/ARRB1/RPS6KA5/MAP2K1/RRAS/RPS6KA4/MAP4K1/KRAS/CSF1R/PPP3CB/RASGRP3/MAP4K2/MAPKAPK3/DAXX/ARRB2/PAK2/HSPA8/TNF/MEF2C/MAP3K2/HSPA1B/MAP3K5/HSPA1A
blue	Diabetic cardiomyopathy	0.0445717	0.1569	PPP1CC/MPC1/TGFBR2/NDUFB5/ATP5PB/PPP1CB/PDK4/NDUFA4/PLCB2/TBC1D4/NDUFV2/PDHB/CD36/MPC2/PPP1CA/ATP5F1D/NDUFS7/ATP5F1A/NDUFA13/ATP2A3/PIK3CD/SDHA
blue	Fatty acid elongation	0.0451494	0.1569	HACD2/HSD17B12/ELOVL5/HADH/HADHA
blue	Transcriptional misregulation in cancer	0.0471702	0.160967	CDKN1B/JMJD1C/BIRC2/ATM/TGFBR2/DDX5/CXCL8/HDAC2/PBX3/CCND2/HHEX/BIRC3/ZBTB17/CDKN1A/CSF1R/FLI1/FOXO1/NFKBIZ/BCL11B/MEF2C/SIN3A
blue	Influenza A	0.0479022	0.160967	XPO1/TBK1/RAB11A/CHUK/CXCL8/MAP2K1/TNFSF10/JAK1/KPNA6/IFIH1/IKBKE/ACTG1/CDK6/TNF/TYK2/PIK3CD/HNRNPUL1/ACTB/FADD
blue	Parathyroid hormone synthesis, secretion and action	0.0482232	0.160967	GNA13/GNAI3/PLCB2/ARRB1/MAP2K1/ITPR1/MEF2D/CDKN1A/CREB5/ARRB2/MAFB/ADCY4/MEF2C
blue	Fluid shear stress and atherosclerosis	0.0504919	0.162734	CALM2/PRKAA1/CHUK/NFE2L2/ACVR1/PIAS4/ARHGEF2/CALM3/HSP90AA1/SUMO3/ACTG1/TNF/MEF2C/PIK3CD/MAP3K5/ACTB
blue	Adrenergic signaling in cardiomyocytes	0.0506325	0.162734	PPP2CA/PPP1CC/CALM2/GNAI3/PPP2R3C/PPP1CB/SLC9A1/PLCB2/RPS6KA5/CALM3/PPP1CA/CREB5/PPP2R5A/ADCY4/ATP2A3/ADRB2/PIK3CG
blue	Thyroid cancer	0.0520739	0.162734	NCOA4/MAP2K1/CDKN1A/LEF1/KRAS/TFG
blue	Gastric acid secretion	0.0522189	0.162734	CALM2/GNAI3/SLC9A1/PLCB2/CALM3/ITPR1/CA2/ACTG1/ADCY4/ACTB
blue	Chronic myeloid leukemia	0.0522189	0.162734	SMAD4/CDKN1B/TGFBR2/CHUK/HDAC2/MAP2K1/CDKN1A/KRAS/CDK6/PIK3CD
blue	Phosphatidylinositol signaling system	0.053243	0.162734	CALM2/MTMR6/PIP5K1C/PIP4P2/SACM1L/INPP5D/PLCB2/CALM3/ITPR1/INPPL1/INPP5E/PIK3CD
blue	Fc gamma R-mediated phagocytosis	0.053243	0.162734	RPS6KB1/ACTR2/PIP5K1C/ARPC5/RPS6KB2/INPP5D/MAP2K1/WASF2/PTPRC/DNM2/INPPL1/PIK3CD
blue	Fatty acid metabolism	0.0569487	0.169524	HACD2/ACADM/HSD17B12/ELOVL5/ACADVL/HADH/HADHA/HSD17B4
blue	Glycolysis / Gluconeogenesis	0.0570137	0.169524	LDHA/ALDOC/ADPGK/PDHB/ENO2/ALDH9A1/ALDOA/ALDOB/ACSS1
blue	Thermogenesis	0.0582235	0.169524	RPS6KB1/NDUFB5/PRKAA1/ATP5PB/SMARCE1/NDUFA4/RPS6KB2/SMARCA2/KDM3A/NDUFV2/KRAS/COA5/CREB5/ATP5F1D/ACTG1/NDUFS7/COX20/ATP5F1A/NDUFA13/ADCY4/COA1/SDHA/MAP3K5/ACTB
blue	Gap junction	0.0587759	0.169524	GNAI3/HTR2A/PLCB2/MAP2K1/ITPR1/TUBB1/KRAS/TUBB4B/ADCY4/MAP3K2/TUBA1B
blue	AMPK signaling pathway	0.0588058	0.169524	PPP2CA/RPS6KB1/CAB39/PRKAA1/PPP2R3C/SIRT1/RPS6KB2/HMGCR/CD36/CREB5/FOXO1/PPP2R5A/PIK3CD/ADIPOR2
blue	Pentose phosphate pathway	0.0665637	0.189732	DERA/ALDOC/ALDOA/PGLS/ALDOB
blue	Oxidative phosphorylation	0.0693094	0.195363	ATP6V1G1/NDUFB5/ATP5PB/NDUFA4/ATP6V0A1/NDUFV2/ATP6V0E1/ATP6V0D1/ATP6V1D/LHPP/ATP5F1D/NDUFS7/ATP5F1A/NDUFA13/SDHA
blue	RIG-I-like receptor signaling pathway	0.0715187	0.199375	TBK1/CHUK/CXCL8/MAP3K1/RIPK1/IFIH1/IKBKE/TNF/FADD
blue	Cysteine and methionine metabolism	0.0731474	0.19953	ENOPH1/MAT2B/AMD1/LDHA/PHGDH/BCAT2/TST
blue	Cholesterol metabolism	0.0731474	0.19953	ABCA1/CD36/MYLIP/SORT1/LRPAP1/LIPA/OSBPL5
blue	Adherens junction	0.076819	0.206612	SMAD4/TGFBR2/WASF2/LEF1/IQGAP1/ACTG1/CSNK2B/ACP1/ACTB
blue	Ferroptosis	0.0787954	0.206612	PRNP/SLC40A1/NCOA4/PCBP1/MAP1LC3B/ATG7
blue	Bladder cancer	0.0787954	0.206612	CXCL8/RPS6KA5/MAP2K1/CDKN1A/KRAS/THBS1
blue	Yersinia infection	0.0805484	0.206612	TBK1/ACTR2/WIPF1/CHUK/PIP5K1C/ARPC5/FYB1/CXCL8/SKAP2/MAP2K1/WASF2/ACTG1/TNF/PIK3CD/ACTB
blue	Cell cycle	0.0812149	0.206612	SMAD4/CDKN1B/ATM/ANAPC13/RBL2/HDAC2/ANAPC16/CCND2/RAD21/ANAPC4/ZBTB17/CDKN1A/YWHAH/CDK6
blue	Toll-like receptor signaling pathway	0.0814446	0.206612	TBK1/MAP3K8/CHUK/CXCL8/LY96/MAP2K1/RIPK1/IKBKE/TICAM2/TNF/PIK3CD/FADD
blue	C-type lectin receptor signaling pathway	0.0814446	0.206612	CALM2/CHUK/PTGS2/CALM3/RRAS/ITPR1/KRAS/PPP3CB/IKBKE/CARD9/TNF/PIK3CD
blue	Regulation of actin cytoskeleton	0.0833238	0.209286	GNA13/PPP1CC/ACTR2/PIP5K1C/ARPC5/IQGAP2/PPP1CB/SLC9A1/DIAPH1/MAP2K1/RRAS/WASF2/PPP1CA/KRAS/MYL12B/IQGAP1/BRK1/ACTG1/PAK2/SPATA13/PIK3CD/ACTB
blue	Platinum drug resistance	0.0881219	0.219168	BIRC2/ATM/BIRC3/CDKN1A/TOP2B/PIK3CD/MSH6/MAP3K5/FADD
blue	Relaxin signaling pathway	0.0942322	0.232089	GNG2/TGFBR2/GNAI3/GNA15/PLCB2/ARRB1/MAP2K1/KRAS/CREB5/ARRB2/GNB1/ACTA2/ADCY4/PIK3CD
blue	Glucagon signaling pathway	0.095958	0.234067	PPP4R3B/CALM2/PRKAA1/SIRT1/LDHA/PLCB2/CALM3/ITPR1/PDHB/PPP3CB/CREB5/FOXO1
blue	Hepatitis C	0.118014	0.283542	PPP2CA/TBK1/CHUK/MAP2K1/CLDN5/JAK1/RIPK1/CDKN1A/KRAS/IKBKE/YWHAH/CDK6/TNF/TYK2/PIK3CD/FADD
blue	Vascular smooth muscle contraction	0.11865	0.283542	GNA13/PPP1CC/CALM2/PPP1CB/PLCB2/PRKCH/CALM3/MAP2K1/ITPR1/PPP1CA/PRKCQ/MYL6B/ACTA2/ADCY4
blue	Acute myeloid leukemia	0.119593	0.283542	RPS6KB1/CHUK/RPS6KB2/MAP2K1/LEF1/KRAS/CSF1R/PIK3CD
blue	Proteasome	0.121143	0.284556	PSMA6/ADRM1/PSMA4/PSMC3/PSMC4/PSMB2
blue	Toxoplasmosis	0.123411	0.287223	BIRC2/GNAI3/CHUK/LY96/BIRC3/JAK1/HSPA8/TNF/TYK2/HSPA1B/HSPA1A/PIK3CG
blue	Pyruvate metabolism	0.13074	0.300252	LDHA/ME2/GLO1/PDHB/ALDH9A1/ACSS1
blue	Phospholipase D signaling pathway	0.131376	0.300252	GNA13/PIP5K1C/LPAR6/CXCL8/RALA/PLCB2/MAP2K1/RRAS/FCER1A/KRAS/DNM2/RALGDS/ADCY4/PIK3CD/PIK3CG
blue	Biosynthesis of unsaturated fatty acids	0.134767	0.303763	HACD2/HSD17B12/ELOVL5/HSD17B4
blue	Renal cell carcinoma	0.135307	0.303763	RAP1B/CUL2/MAP2K1/CDKN1A/KRAS/ELOB/PAK2/PIK3CD
blue	Estrogen signaling pathway	0.140606	0.312891	CALM2/GNAI3/PLCB2/CALM3/HSP90AA1/MAP2K1/ITPR1/KRAS/CREB5/HSPA8/ADCY4/PIK3CD/HSPA1B/HSPA1A
blue	Human T-cell leukemia virus 1 infection	0.1446	0.318981	SMAD4/XPO1/ATM/TGFBR2/CHUK/ANAPC13/ANAPC16/MAP3K1/CCND2/ANAPC4/MAP2K1/JAK1/CDKN1A/KRAS/PPP3CB/CANX/POLB/CREB5/ADCY4/TNF/PIK3CD
blue	Long-term depression	0.152479	0.333462	PPP2CA/GNA13/GNAI3/PLCB2/MAP2K1/ITPR1/KRAS
blue	Malaria	0.16159	0.350365	CXCL8/KLRB1/CD36/THBS1/TNF/HBA2
blue	Sulfur metabolism	0.165717	0.35627	PAPSS1/TST
blue	p53 signaling pathway	0.169651	0.361663	ATM/CCND2/COP1/SESN1/CDKN1A/CCNG1/THBS1/CDK6
blue	Nucleocytoplasmic transport	0.173553	0.362483	XPO1/THOC7/NUP160/UPF1/PNN/KPNA3/NUP153/KPNA6/SUMO3/THOC5/TNPO3
blue	ErbB signaling pathway	0.174946	0.362483	RPS6KB1/CDKN1B/NCK1/RPS6KB2/MAP2K1/CDKN1A/KRAS/PAK2/PIK3CD
blue	Viral carcinogenesis	0.175661	0.362483	CDKN1B/HNRNPK/RBL2/UBR4/HDAC2/CCND2/GTF2E2/SND1/JAK1/CDKN1A/KRAS/ATP6V0D1/POLB/CREB5/YWHAH/CDK6/USP7/PIK3CD/H2BC4
blue	Hepatocellular carcinoma	0.177523	0.362483	SMAD4/RPS6KB1/TGFBR2/NFE2L2/SMARCE1/RPS6KB2/SMARCA2/MAP2K1/CDKN1A/LEF1/KRAS/ACTG1/CDK6/AXIN2/PIK3CD/ACTB
blue	mTOR signaling pathway	0.177641	0.362483	LAMTOR3/RPS6KB1/CAB39/ATP6V1G1/PRKAA1/CHUK/LPIN1/RPS6KB2/PRR5L/MAP2K1/KRAS/ATP6V1D/RRAGC/TNF/PIK3CD
blue	Prostate cancer	0.178609	0.362483	CDKN1B/CHUK/HSP90AA1/MAP2K1/CDKN1A/LEF1/KRAS/CREB5/FOXO1/PIK3CD
blue	Proteoglycans in cancer	0.181109	0.364639	PPP1CC/RPS6KB1/CD44/DDX5/PPP1CB/SLC9A1/RPS6KB2/MAP2K1/RRAS/ITPR1/CDKN1A/PPP1CA/KRAS/IQGAP1/THBS1/ACTG1/TNF/PIK3CD/ACTB
blue	Homologous recombination	0.183131	0.365807	ATM/TOPBP1/RPA2/BARD1/RPA1
blue	GnRH secretion	0.192237	0.380995	PLCB2/ARRB1/MAP2K1/ITPR1/KRAS/ARRB2/PIK3CD
blue	Tryptophan metabolism	0.196191	0.385819	CYP1B1/CAT/HADH/ALDH9A1/HADHA
blue	Pertussis	0.197743	0.385879	CALM2/GNAI3/CXCL8/LY96/CALM3/IRF8/TICAM2/TNF
blue	Pantothenate and CoA biosynthesis	0.199733	0.386787	PPCS/DPYD/BCAT2
blue	AGE-RAGE signaling pathway in diabetic complications	0.203409	0.390921	SMAD4/CDKN1B/TGFBR2/DIAPH1/CXCL8/PLCB2/KRAS/FOXO1/TNF/PIK3CD
blue	Fatty acid degradation	0.209562	0.396819	ACADM/ACADVL/HADH/ALDH9A1/HADHA
blue	Rap1 signaling pathway	0.209606	0.396819	CALM2/GNAI3/RAP1B/FYB1/SIPA1/RALA/PLCB2/CALM3/MAP2K1/RRAS/KRAS/CSF1R/RASGRP3/THBS1/ACTG1/RALGDS/ADCY4/PIK3CD/ACTB
blue	Cholinergic synapse	0.212674	0.399644	GNG2/GNAI3/PLCB2/MAP2K1/ITPR1/KRAS/CREB5/GNB1/ADCY4/PIK3CD/PIK3CG
blue	Terpenoid backbone biosynthesis	0.219474	0.405728	ZMPSTE24/HMGCR/FNTB
blue	Progesterone-mediated oocyte maturation	0.220709	0.405728	GNAI3/ANAPC13/STK10/ANAPC16/ANAPC4/HSP90AA1/MAP2K1/KRAS/ADCY4/PIK3CD
blue	Chagas disease	0.220709	0.405728	PPP2CA/TGFBR2/GNAI3/CHUK/CXCL8/GNA15/PLCB2/TNF/PIK3CD/FADD
blue	SNARE interactions in vesicular transport	0.224697	0.410087	SNAP23/STX7/STX4/SEC22B
blue	Small cell lung cancer	0.238699	0.431059	CDKN1B/BIRC2/CHUK/PTGS2/BIRC3/ZBTB17/CDKN1A/CDK6/PIK3CD
blue	Mismatch repair	0.239587	0.431059	RPA2/RPA1/MSH6
blue	Adipocytokine signaling pathway	0.24697	0.440711	PRKAA1/CHUK/CD36/PRKCQ/NFKBIE/TNF/ADIPOR2
blue	GnRH signaling pathway	0.248426	0.440711	CALM2/MAP3K1/PLCB2/CALM3/MAP2K1/ITPR1/KRAS/ADCY4/MAP3K2
blue	Glutathione metabolism	0.2563	0.446039	LANCL1/PRDX6/GPX7/RRM1/TXNDC12/GSTK1
blue	Endometrial cancer	0.2563	0.446039	MAP2K1/CDKN1A/LEF1/KRAS/AXIN2/PIK3CD
blue	TGF-beta signaling pathway	0.258284	0.446039	PPP2CA/SMAD4/RPS6KB1/TGFBR2/ACVR1/RPS6KB2/NEO1/THBS1/TNF
blue	Epithelial cell signaling in Helicobacter pylori infection	0.258462	0.446039	ATP6V1G1/CHUK/CXCL8/ATP6V0A1/ATP6V0E1/ATP6V0D1/ATP6V1D
blue	Ras signaling pathway	0.268056	0.458171	TBK1/GNG2/CALM2/RAB5A/CHUK/RAP1B/RASGRP1/RALA/STK4/CALM3/MAP2K1/RRAS/KRAS/CSF1R/RASGRP3/SHOC2/RALGDS/PAK2/GNB1/PIK3CD
blue	VEGF signaling pathway	0.269104	0.458171	PTGS2/MAP2K1/KRAS/PPP3CB/MAPKAPK3/PIK3CD
blue	Hippo signaling pathway	0.270935	0.458213	PPP2CA/SMAD4/PPP1CC/BIRC2/TGFBR2/PPP1CB/CCND2/BIRC3/LEF1/PPP1CA/ACTG1/YWHAH/AXIN2/ACTB
blue	Circadian entrainment	0.288564	0.484795	GNG2/CALM2/GNAI3/PLCB2/RPS6KA5/CALM3/ITPR1/GNB1/ADCY4
blue	African trypanosomiasis	0.291278	0.486135	PLCB2/F2RL1/TNF/HBA2
blue	Choline metabolism in cancer	0.298863	0.488915	RPS6KB1/SLC44A1/PIP5K1C/RPS6KB2/MAP2K1/WASF2/KRAS/RALGDS/PIK3CD
blue	Retrograde endocannabinoid signaling	0.299468	0.488915	GNG2/GNAI3/NDUFB5/PTGS2/NDUFA4/PLCB2/DAGLB/NDUFV2/ITPR1/NDUFS7/GNB1/NDUFA13/ADCY4
blue	Glycosylphosphatidylinositol (GPI)-anchor biosynthesis	0.301359	0.488915	PIGY/PIGQ/PIGB
blue	Chemical carcinogenesis - receptor activation	0.304275	0.488915	RPS6KB1/GNAI3/CYP1B1/KPNA3/RPS6KB2/ARRB1/HSP90AA1/MAP2K1/KPNA6/PTGES3/KRAS/IKBKE/CREB5/ARRB2/ADCY4/ADRB2/PIK3CD/KLF4
blue	Glycosphingolipid biosynthesis - globo and isoglobo series	0.30575	0.488915	HEXB/ST3GAL2
blue	Glycosphingolipid biosynthesis - ganglio series	0.30575	0.488915	HEXB/ST3GAL2
blue	PI3K-Akt signaling pathway	0.307491	0.488915	PPP2CA/RPS6KB1/CDKN1B/GNG2/PRKAA1/CHUK/PPP2R3C/RBL2/LPAR6/CCND2/RPS6KB2/MCL1/HSP90AA1/MAP2K1/PIK3AP1/JAK1/CDKN1A/KRAS/CSF1R/THBS1/CREB5/IL7R/YWHAH/PPP2R5A/CDC37/CDK6/GNB1/PIK3CD/PIK3CG
blue	Primary immunodeficiency	0.308361	0.488915	PTPRC/TAP2/ADA/IL7R
blue	Biosynthesis of amino acids	0.317911	0.497834	MAT2B/ALDOC/ENO2/ALDOA/PHGDH/BCAT2/ALDOB
blue	Glioma	0.317911	0.497834	CALM2/CALM3/MAP2K1/CDKN1A/KRAS/CDK6/PIK3CD
blue	Lysine degradation	0.321677	0.50064	KMT2B/HADH/ALDH9A1/HADHA/COLGALT1/SETDB1
blue	Melanogenesis	0.330258	0.510861	CALM2/GNAI3/PLCB2/CALM3/MAP2K1/LEF1/KRAS/MC1R/ADCY4
blue	Leukocyte transendothelial migration	0.334372	0.51409	GNAI3/RAP1B/SIPA1/CLDN5/MYL12B/TXK/ACTG1/ITK/PIK3CD/ACTB
blue	Bacterial invasion of epithelial cells	0.342362	0.523203	ACTR2/ARPC5/WASF2/DNM2/ACTG1/PIK3CD/ACTB
blue	Osteoclast differentiation	0.3471	0.527268	TGFBR2/CHUK/MAP2K1/JAK1/CSF1R/PPP3CB/FOSB/TNF/TYK2/PIK3CD/LILRA3
blue	Synaptic vesicle cycle	0.354676	0.53557	ATP6V1G1/ATP6V0A1/ATP6V0E1/ATP6V0D1/ATP6V1D/DNM2/NAPA
blue	Non-alcoholic fatty liver disease	0.359583	0.536592	NDUFB5/PRKAA1/CXCL8/NDUFA4/NDUFV2/XBP1/NDUFS7/NDUFA13/TNF/PIK3CD/SDHA/ADIPOR2/MAP3K5
blue	Cushing syndrome	0.359583	0.536592	CDKN1B/GNAI3/RAP1B/PLCB2/MAP2K1/ITPR1/CDKN1A/LEF1/CREB5/ASH2L/CDK6/ADCY4/AXIN2
blue	Phototransduction	0.363789	0.539692	CALM2/CALM3/GNB1
blue	Tight junction	0.368937	0.544148	PPP2CA/RAB8B/ACTR2/PRKAA1/ARPC5/MAP3K1/ARHGEF2/CLDN5/MYL12B/ACTG1/MYL6B/MAP3K5/ACTB/TUBA1B
blue	Chemical carcinogenesis - reactive oxygen species	0.384227	0.557316	NDUFB5/CHUK/NFE2L2/CYP1B1/ATP5PB/NDUFA4/CAT/MAP2K1/NDUFV2/KRAS/ATP5F1D/NDUFS7/ATP5F1A/ACP1/NDUFA13/PIK3CD/SDHA/MAP3K5
blue	Citrate cycle (TCA cycle)	0.384456	0.557316	SUCLG2/PDHB/SDHA
blue	Glyoxylate and dicarboxylate metabolism	0.384456	0.557316	MCEE/CAT/ACSS1
blue	Other glycan degradation	0.388651	0.557655	MAN2B1/HEXB
blue	Fc epsilon RI signaling pathway	0.389086	0.557655	INPP5D/MAP2K1/FCER1A/KRAS/TNF/PIK3CD
blue	Regulation of lipolysis in adipocytes	0.399715	0.569671	GNAI3/PTGS2/ADCY4/ADRB2/PIK3CD
blue	beta-Alanine metabolism	0.404964	0.571204	DPYD/ALDH9A1/HADHA
blue	Th17 cell differentiation	0.405294	0.571204	SMAD4/TGFBR2/CHUK/HSP90AA1/JAK1/PRKCQ/PPP3CB/NFKBIE/TYK2
blue	Alcoholism	0.410247	0.57499	PPP1CC/GNG2/CALM2/GNAI3/H2AZ1/PPP1CB/HDAC2/CALM3/MAP2K1/PPP1CA/KRAS/CREB5/FOSB/GNB1/H2BC4
blue	Glycosaminoglycan degradation	0.41535	0.578086	HEXB/GUSB
blue	Focal adhesion	0.417013	0.578086	PPP1CC/BIRC2/RAP1B/PIP5K1C/PPP1CB/DIAPH1/CCND2/MAP2K1/BIRC3/PPP1CA/MYL12B/THBS1/ACTG1/PAK2/PIK3CD/ACTB
blue	Apoptosis - multiple species	0.425267	0.586323	BIRC2/BIRC3/FADD
blue	Basal transcription factors	0.428634	0.587772	TAF7/GTF2F2/GTF2E2/TAF4
blue	Endocrine resistance	0.439521	0.594587	RPS6KB1/CDKN1B/RPS6KB2/MAP2K1/CDKN1A/KRAS/ADCY4/PIK3CD
blue	Glycosaminoglycan biosynthesis - chondroitin sulfate / dermatan sulfate	0.44145	0.594587	CHSY1/CHST12
blue	Non-small cell lung cancer	0.443046	0.594587	STK4/MAP2K1/CDKN1A/KRAS/CDK6/PIK3CD
blue	Fructose and mannose metabolism	0.445324	0.594587	ALDOC/ALDOA/ALDOB
blue	Base excision repair	0.445324	0.594587	XRCC1/HMGB1/POLB
blue	Chemokine signaling pathway	0.451433	0.599589	GNG2/GNAI3/CHUK/RAP1B/CXCL8/PLCB2/ARRB1/MAP2K1/KRAS/ARRB2/ITK/GNB1/ADCY4/PIK3CD/PIK3CG
blue	Viral myocarditis	0.459302	0.606863	EIF4G2/CD55/ACTG1/PRF1/ACTB
blue	Axon guidance	0.479597	0.627821	NCK1/GNAI3/PLXNB2/RRAS/FES/SEMA4A/KRAS/DPYSL2/MYL12B/EPHB6/PPP3CB/NEO1/PAK2/PIK3CD
blue	Serotonergic synapse	0.480505	0.627821	GNG2/GNAI3/PTGS2/HTR2A/PLCB2/MAP2K1/ITPR1/KRAS/GNB1
blue	Thyroid hormone synthesis	0.4829	0.627821	PLCB2/GPX7/ITPR1/CANX/CREB5/ADCY4
blue	Pancreatic secretion	0.485063	0.627821	RAB11A/RAP1B/SLC9A1/PLCB2/ITPR1/CA2/ADCY4/ATP2A3
blue	Amino sugar and nucleotide sugar metabolism	0.49517	0.634428	CYB5R4/HEXB/GALK1/GNPDA1
blue	Sphingolipid metabolism	0.49517	0.634428	DEGS1/CERS6/ARSA/KDSR
blue	Cytosolic DNA-sensing pathway	0.502863	0.638091	TBK1/CHUK/RIPK1/IKBKE/POLR2F
blue	Nicotinate and nicotinamide metabolism	0.503666	0.638091	SIRT1/NMRK1/NAPRT
blue	Ribosome	0.505575	0.638091	MRPS6/RPL15/RPL22/MRPL3/MRPL32/MRPL22/RPL9/RPL23/MRPS18A/RPS23/RPS15A/MRPL13
blue	N-Glycan biosynthesis	0.511303	0.642126	ALG6/STT3B/DPM1/MAN1C1
blue	Growth hormone synthesis, secretion and action	0.522558	0.653028	GNAI3/MAP3K1/PLCB2/MAP2K1/ITPR1/KRAS/CREB5/ADCY4/PIK3CD
blue	Th1 and Th2 cell differentiation	0.525942	0.654035	CHUK/JAK1/STAT4/PRKCQ/PPP3CB/NFKBIE/TYK2
blue	EGFR tyrosine kinase inhibitor resistance	0.534563	0.658915	RPS6KB1/RPS6KB2/MAP2K1/JAK1/KRAS/PIK3CD
blue	Salivary secretion	0.537658	0.658915	CALM2/SLC9A1/PLCB2/CALM3/ITPR1/ADCY4/ADRB2
blue	Rheumatoid arthritis	0.537658	0.658915	ATP6V1G1/CXCL8/ATP6V0A1/ATP6V0E1/ATP6V0D1/ATP6V1D/TNF
blue	Gastric cancer	0.548029	0.668396	SMAD4/RPS6KB1/CDKN1B/TGFBR2/RPS6KB2/MAP2K1/CDKN1A/LEF1/KRAS/AXIN2/PIK3CD
blue	Various types of N-glycan biosynthesis	0.558687	0.678134	STT3B/HEXB/MAN1C1
blue	Ubiquinone and other terpenoid-quinone biosynthesis	0.570698	0.686147	COQ2
blue	Taurine and hypotaurine metabolism	0.570698	0.686147	ADO
blue	cAMP signaling pathway	0.573596	0.686379	PPP1CC/CALM2/GNAI3/PTGER2/RAP1B/PPP1CB/SLC9A1/CALM3/MAP2K1/RRAS/PPP1CA/CREB5/ADCY4/ATP2A3/ADRB2/PIK3CD
blue	Tuberculosis	0.577539	0.687853	CALM2/RAB5A/NFYC/CTSS/RIPK2/CALM3/ATP6V0A1/JAK1/PPP3CB/ATP6V0D1/CARD9/TNF/FADD
blue	Biosynthesis of cofactors	0.584282	0.692631	ADSS2/PPCS/MAT2B/CMPK1/AK3/COQ2/GUSB/NAPRT/PDXK/BCAT2/RDH13
blue	Aldosterone synthesis and secretion	0.594331	0.701267	CALM2/PLCB2/DAGLB/CALM3/ITPR1/CREB5/ADCY4
blue	Central carbon metabolism in cancer	0.598373	0.702767	LDHA/MAP2K1/PDHB/KRAS/PIK3CD
blue	Glutamatergic synapse	0.613814	0.71758	GNG2/GNAI3/SLC38A2/PLCB2/ITPR1/PPP3CB/GNB1/ADCY4
blue	Melanoma	0.623703	0.722754	MAP2K1/CDKN1A/KRAS/CDK6/PIK3CD
blue	Butanoate metabolism	0.623938	0.722754	HADH/HADHA
blue	Non-homologous end-joining	0.631925	0.728679	XRCC5
blue	Natural killer cell mediated cytotoxicity	0.640263	0.734953	MAP2K1/TNFSF10/NCR3/KRAS/PPP3CB/SH2D1B/PRF1/TNF/PIK3CD
blue	GABAergic synapse	0.652579	0.745716	GNG2/GNAI3/SLC38A2/TRAK2/GNB1/ADCY4
blue	Glycosaminoglycan biosynthesis - keratan sulfate	0.659186	0.746046	ST3GAL2
blue	Ascorbate and aldarate metabolism	0.66169	0.746046	GUSB/ALDH9A1
blue	Antifolate resistance	0.66169	0.746046	CHUK/TNF
blue	Arachidonic acid metabolism	0.670222	0.752322	PTGS2/GPX7/PTGES3/PTGES2
blue	Morphine addiction	0.673853	0.752628	GNG2/GNAI3/ARRB1/ARRB2/GNB1/ADCY4
blue	Galactose metabolism	0.679395	0.752628	GALK1/GAA
blue	Asthma	0.679395	0.752628	FCER1A/TNF
blue	Thiamine metabolism	0.684432	0.754911	ACP1
blue	Autophagy - other	0.696337	0.764718	PPP2CA/ATG7
blue	Ribosome biogenesis in eukaryotes	0.705123	0.771029	XPO1/WDR36/WDR75/RIOK2/BMS1/CSNK2B/REXO2
blue	Cocaine addiction	0.713116	0.773994	GNAI3/CREB5/FOSB
blue	Cortisol synthesis and secretion	0.71833	0.773994	PLCB2/ITPR1/CREB5/ADCY4
blue	Primary bile acid biosynthesis	0.729459	0.773994	HSD17B4
blue	Selenocompound metabolism	0.729459	0.773994	PAPSS1
blue	Nitrogen metabolism	0.729459	0.773994	CA2
blue	Aminoacyl-tRNA biosynthesis	0.729513	0.773994	NARS1/HARS2/RARS2/WARS1
blue	Peroxisome	0.735099	0.773994	GNPAT/CAT/ECH1/HSD17B4/GSTK1
blue	Arginine and proline metabolism	0.738423	0.773994	AMD1/OAT/ALDH9A1
blue	Ovarian steroidogenesis	0.738423	0.773994	CYP1B1/PTGS2/ADCY4
blue	Signaling pathways regulating pluripotency of stem cells	0.740092	0.773994	SMAD4/ACVR1/MAP2K1/JAK1/KRAS/AXIN2/SETDB1/PIK3CD/KLF4
blue	Glycerophospholipid metabolism	0.741529	0.773994	CRLS1/LPIN1/GNPAT/GPD1L/MBOAT7/PTDSS1
blue	Coronavirus disease - COVID-19	0.744447	0.773994	TBK1/CHUK/CXCL8/RPL15/RPL22/JAK1/RPL9/IFIH1/RPL23/IKBKE/RPS23/RPS15A/TNF/TYK2/PIK3CD
blue	Hematopoietic cell lineage	0.750322	0.774027	CD44/CD55/CD36/CSF1R/IL7R/TNF
blue	DNA replication	0.756814	0.774027	RPA2/RPA1
blue	Endocrine and other factor-regulated calcium reabsorption	0.761929	0.774027	RAB11A/PLCB2/DNM2
blue	Herpes simplex virus 1 infection	0.763272	0.774027	PPP1CC/TBK1/BIRC2/SRSF2/CHUK/ZNF25/SRSF7/PPP1CB/ZNF83/SRSF6/SRSF1/POU2F1/ZNF791/ZNF324/BIRC3/ZNF641/JAK1/IFIH1/PPP1CA/SRSF8/TAP2/SRSF5/IKBKE/DAXX/TAPBP/CARD9/ZFP90/TNF/EIF2B1/ZNF140/TYK2/PIK3CD/FADD
blue	2-Oxocarboxylic acid metabolism	0.768071	0.774027	BCAT2
blue	Breast cancer	0.768801	0.774027	RPS6KB1/RPS6KB2/MAP2K1/CDKN1A/LEF1/KRAS/CDK6/AXIN2/PIK3CD
blue	Aldosterone-regulated sodium reabsorption	0.770209	0.774027	KRAS/PIK3CD
blue	Prolactin signaling pathway	0.770922	0.774027	CCND2/MAP2K1/KRAS/PIK3CD
blue	MicroRNAs in cancer	0.77194	0.774027	CDKN1B/ATM/CD44/ZEB2/HNRNPK/SIRT1/CYP1B1/PTGS2/HDAC2/CCND2/RPS6KA5/MCL1/MAP2K1/CDKN1A/KRAS/CCNG1/THBS1/CDK6/PIK3CD/VIM
blue	Amoebiasis	0.775393	0.774429	RAB5A/CXCL8/GNA15/PLCB2/TNF/PIK3CD
blue	Allograft rejection	0.782957	0.778158	PRF1/TNF
blue	Steroid biosynthesis	0.785261	0.778158	LIPA
blue	Hedgehog signaling pathway	0.793947	0.783703	CCND2/ARRB1/ARRB2
blue	Hypertrophic cardiomyopathy	0.805355	0.790278	PRKAA1/ACTG1/TNF/ATP2A3/ACTB
blue	Pyrimidine metabolism	0.813237	0.790278	CMPK1/DPYD/RRM1
blue	Histidine metabolism	0.81592	0.790278	ALDH9A1
blue	Notch signaling pathway	0.822295	0.790278	TLE4/HDAC2/DTX2
blue	Graft-versus-host disease	0.827924	0.790278	PRF1/TNF
blue	Proximal tubule bicarbonate reclamation	0.829569	0.790278	CA2
blue	Mineral absorption	0.830976	0.790278	CYBRD1/SLC40A1/ATOX1
blue	Arrhythmogenic right ventricular cardiomyopathy	0.831216	0.790278	LEF1/ACTG1/ATP2A3/ACTB
blue	Type I diabetes mellitus	0.837772	0.790278	PRF1/TNF
blue	Fat digestion and absorption	0.837772	0.790278	ABCA1/CD36
blue	Glycosaminoglycan biosynthesis - heparan sulfate / heparin	0.842207	0.790278	EXTL3
blue	Vitamin digestion and absorption	0.842207	0.790278	LMBRD1
blue	Dilated cardiomyopathy	0.847686	0.790278	ACTG1/ADCY4/TNF/ATP2A3/ACTB
blue	Drug metabolism - other enzymes	0.852697	0.790278	CMPK1/GUSB/DPYD/RRM1
blue	Basal cell carcinoma	0.854865	0.790278	CDKN1A/LEF1/AXIN2
blue	ABC transporters	0.855954	0.790278	ABCA1/TAP2
blue	JAK-STAT signaling pathway	0.856174	0.790278	PIAS4/CCND2/MCL1/JAK1/STAT4/CDKN1A/IL7R/TYK2/PIK3CD
blue	Type II diabetes mellitus	0.86433	0.790278	TNF/PIK3CD
blue	Maturity onset diabetes of the young	0.864746	0.790278	HHEX
blue	Inflammatory bowel disease	0.869106	0.790278	IL18R1/STAT4/TNF
blue	Viral protein interaction with cytokine and cytokine receptor	0.871451	0.790278	IL18R1/CXCL8/TNFSF10/CSF1R/TNF
blue	Nucleotide excision repair	0.872257	0.790278	RPA2/RPA1
blue	Carbohydrate digestion and absorption	0.872257	0.790278	PLCB2/PIK3CD
blue	Wnt signaling pathway	0.878658	0.793244	SMAD4/TLE4/CCND2/PLCB2/CHD8/LEF1/PPP3CB/CSNK2B/AXIN2
blue	Ether lipid metabolism	0.886848	0.797799	PAFAH1B3/PLA2G7
blue	Chemical carcinogenesis - DNA adducts	0.893933	0.800266	CYP1B1/PTGS2/GSTK1
blue	ECM-receptor interaction	0.898936	0.800266	CD47/CD44/CD36/THBS1
blue	Bile secretion	0.903711	0.800266	SLC9A1/HMGCR/CA2/ADCY4
blue	Neutrophil extracellular trap formation	0.90445	0.800266	H2AZ1/HDAC2/PLCB2/MAP2K1/HMGB1/ATG7/ACTG1/PIK3CD/H2BC4/ACTB
blue	Circadian rhythm	0.908012	0.800266	PRKAA1
blue	Purine metabolism	0.916116	0.800266	ADSS2/AK3/RRM1/ADA/PAPSS1/ADCY4
blue	Fanconi anemia pathway	0.916831	0.800266	RPA2/RPA1
blue	Pentose and glucuronate interconversions	0.927016	0.800266	GUSB
blue	RNA polymerase	0.927016	0.800266	POLR2F
blue	Leishmaniasis	0.931296	0.800266	PTGS2/JAK1/TNF
blue	Metabolism of xenobiotics by cytochrome P450	0.935002	0.800266	CYP1B1/AKR7A2/GSTK1
blue	Starch and sucrose metabolism	0.937454	0.800266	GAA
blue	Mucin type O-glycan biosynthesis	0.937454	0.800266	ST3GAL2
blue	Alanine, aspartate and glutamate metabolism	0.942099	0.800266	ADSS2
blue	Biosynthesis of nucleotide sugars	0.942099	0.800266	GALK1
blue	Steroid hormone biosynthesis	0.946477	0.800266	CYP1B1/HSD17B12
blue	Glycerolipid metabolism	0.946477	0.800266	LPIN1/ALDH9A1
blue	Calcium signaling pathway	0.94791	0.800266	CALM2/HTR2A/GNA15/PLCB2/CALM3/ITPR1/PPP3CB/P2RX1/P2RX7/ADCY4/ATP2A3/ADRB2
blue	Glycine, serine and threonine metabolism	0.954069	0.800266	PHGDH
blue	Insulin secretion	0.958634	0.800266	PLCB2/CREB5/ADCY4
blue	Porphyrin metabolism	0.963568	0.800266	GUSB
blue	Retinol metabolism	0.965884	0.800266	RDH13/RDH5
blue	Other types of O-glycan biosynthesis	0.973254	0.800266	COLGALT1
blue	PPAR signaling pathway	0.978429	0.800266	ACADM/CD36
blue	Autoimmune thyroid disease	0.983181	0.800266	PRF1
blue	Protein digestion and absorption	0.984818	0.800266	SLC38A2/SLC36A4/COL23A1
blue	Cell adhesion molecules	0.988174	0.800266	CD58/CLDN5/PTPRC/NEO1/GLG1
blue	Complement and coagulation cascades	0.988925	0.800266	CD46/CD55
blue	Taste transduction	0.989646	0.800266	PLCB2/ADCY4
blue	Cardiac muscle contraction	0.990321	0.800266	SLC9A1/ATP2A3
blue	Systemic lupus erythematosus	0.992272	0.800266	H2AZ1/SNRPB/TNF/H2BC4
blue	Drug metabolism - cytochrome P450	0.996138	0.800266	GSTK1
blue	Cytokine-cytokine receptor interaction	0.999619	0.800266	TGFBR2/IL18R1/ACVR1/CXCL8/IL17RA/TNFSF10/CSF1R/IL7R/TNF
blue	Neuroactive ligand-receptor interaction	0.999847	0.800266	PTGER4/PTGER2/LPAR6/HTR2A/S1PR1/F2RL1/PTGDR/P2RX1/MC1R/P2RX7/ADRB2
blue	Olfactory transduction	1	0.800266	CALM2/ARRB1/RGS2/CALM3/ARRB2/GNB1
black	Autophagy - animal	4.15727e-05	0.00487816	SH3GLB1/PTEN/RAF1/GABARAPL2/VMP1/IRS2/GABARAPL1/RAB7A/WIPI1/SQSTM1
black	Tuberculosis	6.71184e-05	0.00487816	IFNGR2/IFNGR1/RAF1/TLR4/CLEC4E/IL1B/RAB7A/MYD88/CEBPB/NOD2/CAMK2G
black	Osteoclast differentiation	0.000109189	0.00487816	IFNGR2/IFNGR1/FOS/LILRB2/SIRPA/IL1B/FYN/TYROBP/SQSTM1
black	Necroptosis	0.000114824	0.00487816	CHMP1B/IFNGR2/IFNGR1/H2AC6/TLR4/IL1B/STAT5B/CAMK2G/TNFRSF10B/SQSTM1
black	Chagas disease	0.000124577	0.00487816	IFNGR2/IFNGR1/FOS/TLR4/MAP2K4/GNAQ/IL1B/MYD88
black	Th17 cell differentiation	0.000185773	0.0055392	IFNGR2/IFNGR1/FOS/IL6R/IL1B/STAT5B/IL2RB/RXRB
black	HIF-1 signaling pathway	0.000198041	0.0055392	IFNGR2/IFNGR1/TLR4/IL6R/EGLN1/CAMK2G/PFKP/EIF4E2
black	Lipid and atherosclerosis	0.000323006	0.00672092	FOS/TLR4/MAP2K4/IL1B/SOD2/LYN/MYD88/CAMK2G/TNFRSF10B/HSPA1L/RXRB
black	PD-L1 expression and PD-1 checkpoint pathway in cancer	0.000328369	0.00672092	PTEN/IFNGR2/IFNGR1/FOS/RAF1/TLR4/MYD88
black	Inflammatory bowel disease	0.00037419	0.00672092	IFNGR2/IFNGR1/TLR4/IL1B/IL18RAP/NOD2
black	NOD-like receptor signaling pathway	0.0003776	0.00672092	NAMPT/TLR4/RNASEL/GABARAPL2/IL1B/GABARAPL1/MYD88/NOD2/NAIP/STING1
black	FoxO signaling pathway	0.000688496	0.0112334	PTEN/RAF1/SGK1/GABARAPL2/BCL6/IRS2/GABARAPL1/SOD2
black	Leishmaniasis	0.000930136	0.0140085	IFNGR2/IFNGR1/FOS/TLR4/IL1B/MYD88
black	Salmonella infection	0.00110379	0.0154365	FOS/RAF1/TLR4/MAP2K4/IL1B/RAB7A/MYD88/DYNLT1/TNFRSF10B/NAIP/ARPC1A
black	Legionellosis	0.00147499	0.0192525	TLR4/IL1B/MYD88/NAIP/HSPA1L
black	Pathogenic Escherichia coli infection	0.00250333	0.0306329	FOS/TLR4/MYO1G/IL1B/FYN/MYD88/TNFRSF10B/NAIP/ARPC1A
black	Fc epsilon RI signaling pathway	0.00322837	0.0371813	RAF1/MAP2K4/ALOX5AP/FYN/LYN
black	Influenza A	0.00374815	0.0385556	IFNGR2/IFNGR1/RAF1/TLR4/RNASEL/IL1B/MYD88/TNFRSF10B
black	Endocytosis	0.0039352	0.0385556	SH3GLB1/CHMP1B/RAB31/IQSEC1/RAB7A/IGF2R/CXCR4/IL2RB/ARPC1A/HSPA1L
black	Yersinia infection	0.00409676	0.0385556	FOS/TLR4/MAP2K4/GNAQ/IL1B/MYD88/ARPC1A
black	Mitophagy - animal	0.0041354	0.0385556	GABARAPL2/GABARAPL1/RAB7A/UBA52/SQSTM1
black	Measles	0.00443612	0.0394794	FOS/TLR4/IL1B/STAT5B/MYD88/IL2RB/HSPA1L
black	B cell receptor signaling pathway	0.00717735	0.0610978	FOS/RAF1/LILRB2/CARD11/LYN
black	Growth hormone synthesis, secretion and action	0.00825087	0.0673097	FOS/RAF1/MAP2K4/GNAQ/IRS2/STAT5B
black	JAK-STAT signaling pathway	0.010041	0.0786369	IFNGR2/IFNGR1/RAF1/IL6R/CSF3R/STAT5B/IL2RB
black	Shigellosis	0.0107828	0.0805336	TLR4/IL1B/MYD88/WIPI1/NAIP/ARPC1A/STING1/UBA52/SQSTM1
black	Autophagy - other	0.0114499	0.0805336	GABARAPL2/GABARAPL1/WIPI1
black	Th1 and Th2 cell differentiation	0.0115172	0.0805336	IFNGR2/IFNGR1/FOS/STAT5B/IL2RB
black	Rheumatoid arthritis	0.0120312	0.0812272	FOS/ATP6V1A/TLR4/ATP6V1B2/IL1B
black	Natural killer cell mediated cytotoxicity	0.0128905	0.0828925	IFNGR2/IFNGR1/RAF1/FYN/TNFRSF10B/TYROBP
black	Human immunodeficiency virus 1 infection	0.0131246	0.0828925	FOS/RAF1/TLR4/GNAQ/BST2/MYD88/CXCR4/STING1
black	Viral protein interaction with cytokine and cytokine receptor	0.0160719	0.0965791	IL6R/IL18RAP/CXCR4/TNFRSF10B/IL2RB
black	Estrogen signaling pathway	0.0163147	0.0965791	FOS/RAF1/GNAQ/KRT23/HSPA1L/FKBP5
black	African trypanosomiasis	0.0170063	0.0965791	GNAQ/IL1B/MYD88
black	Amoebiasis	0.0173741	0.0965791	TLR4/GNAQ/IL1B/RAB7A/ARG1
black	Axon guidance	0.0181055	0.0965791	RAF1/PLXNC1/FYN/CAMK2G/CXCR4/SSH2/EPHB1
black	NF-kappa B signaling pathway	0.0187446	0.0965791	TLR4/CARD11/IL1B/LYN/MYD88
black	Toll-like receptor signaling pathway	0.0187446	0.0965791	FOS/TLR4/MAP2K4/IL1B/MYD88
black	Epithelial cell signaling in Helicobacter pylori infection	0.0197267	0.0990326	ATP6V1A/MAP2K4/ATP6V1B2/LYN
black	TNF signaling pathway	0.0249345	0.114865	FOS/MAP2K4/IL1B/CEBPB/NOD2
black	Toxoplasmosis	0.0249345	0.114865	IFNGR2/IFNGR1/TLR4/MYD88/HSPA1L
black	Cholinergic synapse	0.0257902	0.114865	FOS/GNAQ/FYN/KCNJ2/CAMK2G
black	Gastric acid secretion	0.0258138	0.114865	GNAQ/KCNJ2/KCNJ15/CAMK2G
black	Pertussis	0.0258138	0.114865	FOS/TLR4/IL1B/MYD88
black	mTOR signaling pathway	0.0278969	0.121033	PTEN/RAF1/ATP6V1A/SGK1/ATP6V1B2/EIF4E2
black	Fatty acid biosynthesis	0.0284363	0.121033	ACACB/HSD17B8
black	EGFR tyrosine kinase inhibitor resistance	0.0292369	0.121793	PTEN/RAF1/IL6R/EIF4E2
black	Cytokine-cytokine receptor interaction	0.0304133	0.124054	IFNGR2/IFNGR1/IL6R/CSF3R/IL1B/IL18RAP/CXCR4/TNFRSF10B/IL2RB
black	Hepatitis B	0.0327258	0.130762	FOS/RAF1/TLR4/MAP2K4/STAT5B/MYD88
black	Glycosaminoglycan biosynthesis - chondroitin sulfate / dermatan sulfate	0.0346444	0.13566	XYLT2/B3GAT3
black	ErbB signaling pathway	0.0368577	0.14076	RAF1/MAP2K4/STAT5B/CAMK2G
black	Malaria	0.0373846	0.14076	TLR4/IL1B/MYD88
black	Glycosaminoglycan biosynthesis - heparan sulfate / heparin	0.0484445	0.176363	XYLT2/B3GAT3
black	GnRH signaling pathway	0.0486419	0.176363	RAF1/MAP2K4/GNAQ/CAMK2G
black	IL-17 signaling pathway	0.0502455	0.178864	FOS/IL1B/ANAPC5/CEBPB
black	Fluid shear stress and atherosclerosis	0.0548481	0.191762	DUSP1/FOS/MAP2K4/IL1B/SQSTM1
black	Coronavirus disease - COVID-19	0.0559991	0.192351	FOS/TLR4/IL6R/IL1B/MYD88/STING1/UBA52
black	Long-term depression	0.0587692	0.1954	RAF1/GNAQ/LYN
black	Alcoholic liver disease	0.0590698	0.1954	TLR4/MAP2K4/IL1B/MYD88/ACACB
black	Collecting duct acid secretion	0.0598807	0.1954	ATP6V1A/ATP6V1B2
black	Neutrophil extracellular trap formation	0.0622776	0.19989	FPR2/AQP9/H2AC6/RAF1/TLR4/FPR1
black	Longevity regulating pathway - multiple species	0.0636093	0.200871	IRS2/SOD2/HSPA1L
black	Transcriptional misregulation in cancer	0.0661534	0.204401	BCL6/ITGB7/CEBPB/IL2RB/KMT2A/RXRB
black	Kaposi sarcoma-associated herpesvirus infection	0.0674762	0.204401	IFNGR1/FOS/RAF1/MAP2K4/LYN/UBA52
black	T cell receptor signaling pathway	0.067859	0.204401	FOS/RAF1/CARD11/FYN
black	Parathyroid hormone synthesis, secretion and action	0.0717207	0.21276	FOS/RAF1/GNAQ/RXRB
black	Glucagon signaling pathway	0.0736931	0.213098	GNAQ/CAMK2G/ACACB/PFKP
black	Insulin resistance	0.075693	0.213098	PTEN/IRS2/ACACB/SLC27A3
black	Galactose metabolism	0.076389	0.213098	PFKP/AKR1B1
black	Long-term potentiation	0.0764831	0.213098	RAF1/GNAQ/CAMK2G
black	Oxytocin signaling pathway	0.0777661	0.213098	FOS/RAF1/GNAQ/KCNJ2/CAMK2G
black	PI3K-Akt signaling pathway	0.0784271	0.213098	PTEN/RAF1/TLR4/SGK1/IL6R/CSF3R/ITGB7/IL2RB/EIF4E2
black	Non-alcoholic fatty liver disease	0.0794536	0.213098	FOS/IRS2/IL6R/IL1B/NDUFB6
black	Adipocytokine signaling pathway	0.0819306	0.213666	IRS2/ACACB/RXRB
black	Prolactin signaling pathway	0.0847158	0.213666	FOS/RAF1/STAT5B
black	Central carbon metabolism in cancer	0.0847158	0.213666	PTEN/RAF1/PFKP
black	Fructose and mannose metabolism	0.0851219	0.213666	PFKP/AKR1B1
black	SNARE interactions in vesicular transport	0.0851219	0.213666	STX3/STX11
black	Non-small cell lung cancer	0.0904064	0.224058	RAF1/STAT5B/RXRB
black	Nicotinate and nicotinamide metabolism	0.0987488	0.234607	NAMPT/BST1
black	Glioma	0.099233	0.234607	PTEN/RAF1/CAMK2G
black	Sphingolipid signaling pathway	0.0994559	0.234607	PTEN/RAF1/GNAQ/FYN
black	Neurotrophin signaling pathway	0.0994559	0.234607	RAF1/IRAK3/SH2B3/CAMK2G
black	Synaptic vesicle cycle	0.108393	0.252646	STX3/ATP6V1A/ATP6V1B2
black	Human T-cell leukemia virus 1 infection	0.110712	0.253114	PTEN/FOS/MAP2K4/ANAPC5/STAT5B/IL2RB
black	RNA degradation	0.111518	0.253114	BTG2/TENT4B/PFKP
black	Chemical carcinogenesis - reactive oxygen species	0.112472	0.253114	PTEN/FOS/RAF1/MAP2K4/SOD2/NDUFB6
black	Human cytomegalovirus infection	0.116036	0.258166	RAF1/GNAQ/IL6R/IL1B/CXCR4/STING1
black	Lysosome	0.131428	0.289126	LITAF/IGF2R/MANBA/GGA2
black	Colorectal cancer	0.134318	0.292201	FOS/RAF1/RALB
black	Apoptosis	0.142034	0.298296	FOS/RAF1/LMNB1/TNFRSF10B
black	Basal transcription factors	0.142711	0.298296	TAF12/TAF6L
black	Longevity regulating pathway	0.14455	0.298296	IRS2/SOD2/EIF4E2
black	MAPK signaling pathway	0.144721	0.298296	DUSP1/FOS/RAF1/MAP2K4/IL1B/MYD88/HSPA1L
black	Insulin signaling pathway	0.144738	0.298296	RAF1/IRS2/ACACB/EIF4E2
black	Chemokine signaling pathway	0.154908	0.315931	RAF1/GNAQ/LYN/STAT5B/CXCR4
black	Intestinal immune network for IgA production	0.163382	0.328865	ITGB7/CXCR4
black	Pathways of neurodegeneration - multiple diseases	0.165831	0.328865	RAF1/GNAQ/FRAT2/IL1B/DNAH1/WIPI1/CAMK2G/NDUFB6/UBA52/SQSTM1
black	Vibrio cholerae infection	0.168632	0.328865	ATP6V1A/ATP6V1B2
black	Staphylococcus aureus infection	0.169365	0.328865	FPR2/FPR1/KRT23
black	Breast cancer	0.172844	0.328865	PTEN/FOS/RAF1/FRAT2
black	Fc gamma R-mediated phagocytosis	0.173008	0.328865	RAF1/LYN/ARPC1A
black	Circadian entrainment	0.173008	0.328865	FOS/GNAQ/CAMK2G
black	Inflammatory mediator regulation of TRP channels	0.176673	0.332603	GNAQ/IL1B/CAMK2G
black	Cell adhesion molecules	0.178682	0.333137	MPZL1/ITGB7/SELL/ICAM3
black	Hematopoietic cell lineage	0.18036	0.333137	IL6R/CSF3R/IL1B
black	Phagosome	0.187564	0.340448	ATP6V1A/TLR4/ATP6V1B2/RAB7A
black	Melanogenesis	0.187796	0.340448	RAF1/GNAQ/CAMK2G
black	Herpes simplex virus 1 infection	0.196074	0.352195	IFNGR2/IFNGR1/RNASEL/SRPK1/ZNF689/ZNF746/IL1B/BST2/MYD88/STING1
black	C-type lectin receptor signaling pathway	0.199097	0.354373	RAF1/CLEC4E/IL1B
black	Chemical carcinogenesis - receptor activation	0.204759	0.361168	FOS/RAF1/BCL6/STAT5B/RXRB
black	Endometrial cancer	0.211507	0.369739	PTEN/RAF1
black	Regulation of actin cytoskeleton	0.220679	0.38236	RAF1/ITGB7/CXCR4/SSH2/ARPC1A
black	Glycerolipid metabolism	0.227868	0.391353	GPAT3/AKR1B1
black	Other glycan degradation	0.235458	0.400871	MANBA
black	Cytosolic DNA-sensing pathway	0.238827	0.403102	IL1B/STING1
black	Serotonergic synapse	0.24178	0.404597	DUSP1/RAF1/GNAQ
black	GnRH secretion	0.244317	0.405379	RAF1/GNAQ
black	One carbon pool by folate	0.257956	0.422382	MTHFS
black	Acute myeloid leukemia	0.260815	0.422382	RAF1/STAT5B
black	AMPK signaling pathway	0.261674	0.422382	IRS2/ACACB/PFKP
black	Thyroid hormone signaling pathway	0.265679	0.422382	RAF1/PFKP/RXRB
black	Pantothenate and CoA biosynthesis	0.268957	0.422382	VNN2
black	Renin secretion	0.271823	0.422382	GNAQ/KCNJ2
black	Amphetamine addiction	0.271823	0.422382	FOS/CAMK2G
black	Renal cell carcinoma	0.271823	0.422382	RAF1/EGLN1
black	Platelet activation	0.277741	0.427978	GNAQ/FYN/LYN
black	Arginine biosynthesis	0.279797	0.427978	ARG1
black	Melanoma	0.288325	0.437605	PTEN/RAF1
black	p53 signaling pathway	0.293819	0.442512	PTEN/TNFRSF10B
black	Relaxin signaling pathway	0.297958	0.445321	FOS/RAF1/MAP2K4
black	Biosynthesis of amino acids	0.304788	0.449971	ARG1/PFKP
black	Dopaminergic synapse	0.310135	0.449971	FOS/GNAQ/CAMK2G
black	Pancreatic cancer	0.310262	0.449971	RAF1/RALB
black	Chronic myeloid leukemia	0.310262	0.449971	RAF1/STAT5B
black	Oxidative phosphorylation	0.318263	0.458181	ATP6V1A/ATP6V1B2/NDUFB6
black	Folate biosynthesis	0.321584	0.459582	AKR1B1
black	Alzheimer disease	0.340562	0.483178	RAF1/GNAQ/IRS2/FRAT2/IL1B/WIPI1/NDUFB6
black	Focal adhesion	0.346457	0.488004	PTEN/RAF1/FYN/ITGB7
black	Epstein-Barr virus infection	0.349837	0.489245	MAP2K4/LYN/ENTPD1/MYD88
black	Proteoglycans in cancer	0.359978	0.493157	RAF1/TLR4/PLAUR/CAMK2G
black	Pentose phosphate pathway	0.360966	0.493157	PFKP
black	Antifolate resistance	0.360966	0.493157	IL1B
black	Insulin secretion	0.364391	0.493157	GNAQ/CAMK2G
black	Circadian rhythm	0.370452	0.493157	BHLHE40
black	Gap junction	0.375042	0.493157	RAF1/GNAQ
black	Phospholipase D signaling pathway	0.375087	0.493157	RAF1/RALB/FYN
black	Rap1 signaling pathway	0.376876	0.493157	RAF1/RALB/GNAQ/FPR1
black	Gastric cancer	0.379123	0.493157	RAF1/FRAT2/RXRB
black	Propanoate metabolism	0.379798	0.493157	ACACB
black	GABAergic synapse	0.380341	0.493157	GABARAPL2/GABARAPL1
black	Small cell lung cancer	0.396123	0.509325	PTEN/RXRB
black	Pentose and glucuronate interconversions	0.39808	0.509325	AKR1B1
black	Salivary secretion	0.401343	0.509325	GNAQ/BST1
black	Cushing syndrome	0.403216	0.509325	GNAQ/CAMK2G/KMT2A
black	Cellular senescence	0.407208	0.509917	PTEN/RAF1/SQSTM1
black	cAMP signaling pathway	0.413892	0.509917	FOS/RAF1/HCAR2/CAMK2G
black	Mucin type O-glycan biosynthesis	0.415827	0.509917	B4GALT5
black	Prostate cancer	0.422012	0.509917	PTEN/RAF1
black	Aldosterone-regulated sodium reabsorption	0.424505	0.509917	SGK1
black	Thyroid cancer	0.424505	0.509917	RXRB
black	Endocrine resistance	0.427124	0.509917	FOS/RAF1
black	Aldosterone synthesis and secretion	0.427124	0.509917	GNAQ/CAMK2G
black	Choline metabolism in cancer	0.427124	0.509917	FOS/RAF1
black	AGE-RAGE signaling pathway in diabetic complications	0.437276	0.518873	IL1B/STAT5B
black	Progesterone-mediated oocyte maturation	0.447331	0.524447	RAF1/ANAPC5
black	Pancreatic secretion	0.447331	0.524447	GNAQ/BST1
black	cGMP-PKG signaling pathway	0.450549	0.525076	RAF1/GNAQ/IRS2
black	Hepatocellular carcinoma	0.45443	0.526465	PTEN/RAF1/FRAT2
black	Bladder cancer	0.457957	0.52743	RAF1
black	Graft-versus-host disease	0.466014	0.533571	IL1B
black	Type I diabetes mellitus	0.473953	0.537958	IL1B
black	Huntington disease	0.475341	0.537958	GNAQ/SOD2/DNAH1/WIPI1/NDUFB6
black	Type II diabetes mellitus	0.497072	0.559319	IRS2
black	Pyruvate metabolism	0.504552	0.564492	ACACB
black	Arginine and proline metabolism	0.533386	0.59336	ARG1
black	Human papillomavirus infection	0.545445	0.601858	PTEN/RAF1/ATP6V1A/ATP6V1B2/ITGB7
black	Endocrine and other factor-regulated calcium reabsorption	0.547173	0.601858	GNAQ
black	Parkinson disease	0.55797	0.610305	DUSP1/CAMK2G/NDUFB6/UBA52
black	Regulation of lipolysis in adipocytes	0.567099	0.613706	IRS2
black	Fatty acid metabolism	0.573546	0.613706	HSD17B8
black	Prion disease	0.578729	0.613706	IL1B/FYN/NDUFB6/HSPA1L
black	Pyrimidine metabolism	0.579897	0.613706	ENTPD1
black	Oocyte meiosis	0.580845	0.613706	ANAPC5/CAMK2G
black	Diabetic cardiomyopathy	0.581803	0.613706	PTEN/CAMK2G/NDUFB6
black	Notch signaling pathway	0.586155	0.613706	NUMB
black	VEGF signaling pathway	0.586155	0.613706	RAF1
black	Viral myocarditis	0.59232	0.614559	FYN
black	Vascular smooth muscle contraction	0.593248	0.614559	RAF1/GNAQ
black	Steroid hormone biosynthesis	0.598394	0.616628	HSD17B8
black	Lysine degradation	0.610275	0.62542	KMT2A
black	Apelin signaling pathway	0.613315	0.62542	RAF1/GNAQ
black	Cortisol synthesis and secretion	0.621807	0.625933	GNAQ
black	Ubiquitin mediated proteolysis	0.624992	0.625933	ANAPC5/UBA52
black	Aminoacyl-tRNA biosynthesis	0.627445	0.625933	AARS1
black	Spinocerebellar ataxia	0.628824	0.625933	GNAQ/WIPI1
black	Amyotrophic lateral sclerosis	0.63076	0.625933	NUP210/DNAH1/WIPI1/NDUFB6/SQSTM1
black	Glycolysis / Gluconeogenesis	0.633	0.625933	PFKP
black	Retinol metabolism	0.638473	0.628172	DHRS9
black	Spliceosome	0.64385	0.628452	PPIH/HSPA1L
black	Retrograde endocannabinoid signaling	0.647532	0.628452	GNAQ/NDUFB6
black	RIG-I-like receptor signaling pathway	0.649177	0.628452	STING1
black	Adherens junction	0.65441	0.628452	FYN
black	Adrenergic signaling in cardiomyocytes	0.654806	0.628452	GNAQ/CAMK2G
black	Inositol phosphate metabolism	0.664646	0.634784	PTEN
black	PPAR signaling pathway	0.674582	0.637924	RXRB
black	Thyroid hormone synthesis	0.674582	0.637924	GNAQ
black	Hepatitis C	0.679333	0.637924	RAF1/RNASEL
black	Bacterial invasion of epithelial cells	0.684225	0.637924	ARPC1A
black	Arrhythmogenic right ventricular cardiomyopathy	0.684225	0.637924	ITGB7
black	Antigen processing and presentation	0.68894	0.639276	HSPA1L
black	Calcium signaling pathway	0.694479	0.641376	GNAQ/CAMK2G/CXCR4
black	Peroxisome	0.707111	0.649976	SOD2
black	Wnt signaling pathway	0.71191	0.651329	FRAT2/CAMK2G
black	Complement and coagulation cascades	0.720045	0.655708	PLAUR
black	ECM-receptor interaction	0.732412	0.663882	ITGB7
black	Bile secretion	0.736413	0.664433	AQP9
black	Hypertrophic cardiomyopathy	0.740355	0.664925	ITGB7
black	Dilated cardiomyopathy	0.762806	0.67896	ITGB7
black	Phosphatidylinositol signaling system	0.766356	0.67896	PTEN
black	Alcoholism	0.76884	0.67896	H2AC6/RAF1
black	Glycerophospholipid metabolism	0.769853	0.67896	GPAT3
black	Nucleocytoplasmic transport	0.802092	0.70367	NUP210
black	Ribosome biogenesis in eukaryotes	0.805059	0.70367	UTP4
black	Viral carcinogenesis	0.809348	0.704275	LYN/STAT5B
black	Leukocyte transendothelial migration	0.819242	0.705832	CXCR4
black	Glutamatergic synapse	0.819242	0.705832	GNAQ
black	Carbon metabolism	0.821953	0.705832	PFKP
black	MicroRNAs in cancer	0.843117	0.720844	PTEN/RAF1/IRS2
black	Cell cycle	0.849243	0.721715	ANAPC5
black	Purine metabolism	0.851508	0.721715	ENTPD1
black	Ras signaling pathway	0.862512	0.727891	RAF1/RALB
black	Systemic lupus erythematosus	0.87043	0.731421	H2AC6
black	Signaling pathways regulating pluripotency of stem cells	0.883477	0.739211	RAF1
black	Neuroactive ligand-receptor interaction	0.89966	0.749549	FPR2/FPR1/P2RY13
black	Ribosome	0.907209	0.752635	UBA52
black	Tight junction	0.921502	0.760005	ARPC1A
black	Protein processing in endoplasmic reticulum	0.923856	0.760005	HSPA1L
black	Thermogenesis	0.970022	0.794644	NDUFB6
black	Olfactory transduction	0.998819	0.814826	CAMK2G
green	Hematopoietic cell lineage	8.26733e-05	0.0210599	FLT3LG/CD7/CD3E/CD4/ITGAM/EPOR/FCER2/CD19/CD9/CD37/CD5
green	Necroptosis	0.00145677	0.185546	MLKL/CASP1/HSP90AB1/JMJD7-PLA2G4B/VPS4A/IFNAR1/IRF9/H2AC20/IFNAR2/PYCARD/CHMP2A/H2AW
green	Influenza A	0.00764913	0.431863	APAF1/CASP1/PABPN1/TRIM25/IFNAR1/IRF9/ADAR/KPNA1/CREBBP/IFNAR2/PYCARD
green	Epstein-Barr virus infection	0.0100294	0.431863	CD3E/APAF1/ITGAL/B2M/CALR/PSMD8/FCER2/IFNAR1/IRF9/CD19/IFNAR2/SYK
green	Lysosome	0.0106774	0.431863	SGSH/CLN3/CTSW/LAMP1/NPC2/GNS/HYAL3/GM2A/AP4B1
green	Tuberculosis	0.0110304	0.431863	IL10RB/SPHK2/APAF1/ITGAM/IL10RA/CD74/CREBBP/SYK/RAB5C/LAMP1/FCER1G
green	JAK-STAT signaling pathway	0.0141085	0.431863	IL10RB/PIAS1/IL27RA/EPOR/IL10RA/IFNAR1/IRF9/CREBBP/IFNAR2/CISH
green	Glycosaminoglycan degradation	0.0145097	0.431863	SGSH/GNS/HYAL3
green	Primary immunodeficiency	0.0200252	0.431863	CD3E/CD4/CD19/CD79A
green	Legionellosis	0.0200464	0.431863	APAF1/ITGAM/CASP1/NLRC4/PYCARD
green	Salmonella infection	0.0203346	0.431863	PLEKHM2/MLKL/CASP1/HSP90AB1/TUBA1A/GAPDH/ACTR1B/KPNA1/NLRC4/TUBB/PFN1/PYCARD/RAB5C
green	Antigen processing and presentation	0.0204087	0.431863	CD4/B2M/CALR/HSP90AB1/CD74/PSME3
green	Amyotrophic lateral sclerosis	0.0234313	0.431863	TOMM40/BECN1/NDUFA3/APAF1/NDUFS8/CASP1/CYC1/PSMD8/DDIT3/TUBA1A/ACTR1B/ITPR3/COX6B1/TUBB/PFN1/ATF6/NDUFA8
green	Osteoclast differentiation	0.0251011	0.431863	SIRPB1/IFNAR1/IRF9/LILRA5/IFNAR2/SYK/JUND/SIRPG
green	B cell receptor signaling pathway	0.0254299	0.431863	CD81/CD19/LILRA5/CD79A/CD79B/SYK
green	Hepatitis C	0.02962	0.465251	PPP2R1A/APAF1/PIAS1/YWHAB/IFNAR1/CD81/IRF9/IFNAR2/PSME3
green	NOD-like receptor signaling pathway	0.0310488	0.465251	ANTXR2/IFI16/CASP1/HSP90AB1/IFNAR1/IRF9/ITPR3/NLRC4/IFNAR2/PYCARD
green	Cytokine-cytokine receptor interaction	0.0336854	0.476718	IL10RB/CD4/TNFSF13B/CCR7/IL27RA/EPOR/IL10RA/IFNAR1/LTB/LTA/TNFRSF14/TNFRSF25/IFNAR2/BMP3
green	Neutrophil extracellular trap formation	0.0374673	0.502332	H3-3B/H3-5/ITGAL/ITGAM/CASP1/H4C8/H2AC20/SYK/H3C10/H2AW
green	Phagosome	0.0592156	0.747364	ATP6V0E2/ITGAM/CALR/TUBA1A/VAMP3/TUBB/RAB5C/LAMP1
green	Parkinson disease	0.0643841	0.747364	NDUFA3/APAF1/NDUFS8/CYC1/PSMD8/DDIT3/TUBA1A/ITPR3/COX6B1/TUBB/ATF6/NDUFA8
green	Alzheimer disease	0.0652671	0.747364	BECN1/NDUFA3/APAF1/NDUFS8/CYC1/PSMD8/DDIT3/FRAT1/TUBA1A/GAPDH/ITPR3/COX6B1/TUBB/ATF6/APH1B/NDUFA8
green	C-type lectin receptor signaling pathway	0.0674789	0.747364	CASP1/IRF9/ITPR3/PYCARD/SYK/FCER1G
green	Glutathione metabolism	0.0755617	0.784284	SRM/GSTP1/LAP3/MGST2
green	Oxidative phosphorylation	0.0772238	0.784284	NDUFA3/ATP6V0E2/NDUFS8/CYC1/ATP5MF/COX6B1/NDUFA8
green	Shigellosis	0.0800488	0.784284	BECN1/H3-3B/H3-5/CASP1/CRK/ITPR3/CRKL/NLRC4/PFN1/PYCARD/H3C10
green	Protein processing in endoplasmic reticulum	0.100663	0.862513	HERPUD1/PRKCSH/CALR/P4HB/HSP90AB1/DDIT3/RPN1/ATF6
green	Viral carcinogenesis	0.111433	0.862513	YWHAB/CHD4/IRF9/H4C8/PKM/CREBBP/SYK/GTF2B/DNAJA3
green	Spliceosome	0.11197	0.862513	XAB2/SF3A2/CCDC12/SF3B4/SF3A1/SRSF4/SF3A3
green	Glycolysis / Gluconeogenesis	0.113309	0.862513	GAPDH/G6PC3/PKM/ALDH3B1
green	Histidine metabolism	0.12227	0.862513	ALDH3B1/HDC
green	Rap1 signaling pathway	0.126776	0.862513	ITGAL/ITGAM/SIPA1L2/CRK/EVL/CRKL/PFN1/LPAR5/RAPGEF6
green	Basal transcription factors	0.126926	0.862513	TAF10/GTF2F1/GTF2B
green	Fc gamma R-mediated phagocytosis	0.129868	0.862513	SPHK2/JMJD7-PLA2G4B/CRK/CRKL/SYK
green	Human immunodeficiency virus 1 infection	0.13213	0.862513	CD3E/CD4/B2M/CALR/APOBEC3C/CRK/ITPR3/CRKL/GNG7
green	Prion disease	0.1342	0.862513	NDUFA3/APAF1/NDUFS8/CYC1/PSMD8/DDIT3/TUBA1A/ITPR3/COX6B1/TUBB/NDUFA8
green	Huntington disease	0.139708	0.862513	BECN1/NDUFA3/APAF1/NDUFS8/CYC1/PSMD8/TUBA1A/ACTR1B/COX6B1/TUBB/CREBBP/NDUFA8
green	Glycosaminoglycan biosynthesis - heparan sulfate / heparin	0.141056	0.862513	B4GALT7/NDST2
green	Viral protein interaction with cytokine and cytokine receptor	0.142362	0.862513	IL10RB/CCR7/IL10RA/LTA/TNFRSF14
green	Biosynthesis of amino acids	0.152525	0.862513	SHMT2/GAPDH/TALDO1/PKM
green	Sphingolipid metabolism	0.152531	0.862513	SPHK2/UGCG/CERS5
green	Natural killer cell mediated cytotoxicity	0.153848	0.862513	ITGAL/HCST/IFNAR1/IFNAR2/SYK/FCER1G
green	Endocytosis	0.156208	0.862513	EPN1/ARFGAP2/SH3GLB2/LDLRAP1/VPS37C/VPS4A/RAB5C/CHMP2A/ARF5/RAB11FIP3
green	Malaria	0.159173	0.862513	ITGAL/PECAM1/CD81
green	NF-kappa B signaling pathway	0.159796	0.862513	TNFSF13B/TRIM25/LTB/LTA/SYK
green	Glycosylphosphatidylinositol (GPI)-anchor biosynthesis	0.160405	0.862513	MPPE1/PIGU
green	Human T-cell leukemia virus 1 infection	0.160635	0.862513	CD3E/CD4/ITGAL/ETS2/B2M/CALR/LTA/TRRAP/CREBBP
green	Kaposi sarcoma-associated herpesvirus infection	0.167896	0.862513	BECN1/IFNAR1/IRF9/ITPR3/GNG7/CREBBP/IFNAR2/SYK
green	Apoptosis	0.173629	0.862513	SPTAN1/APAF1/DDIT3/TUBA1A/CTSW/ITPR3
green	Systemic lupus erythematosus	0.173629	0.862513	H3-3B/H3-5/H4C8/H2AC20/H3C10/H2AW
green	Yersinia infection	0.177707	0.862513	CD4/CASP1/CRK/CRKL/NLRC4/PYCARD
green	Drug metabolism - other enzymes	0.179304	0.862513	GSTP1/NME3/UCKL1/MGST2
green	PI3K-Akt signaling pathway	0.179973	0.862513	FLT3LG/PPP2R1A/YWHAB/HSP90AB1/EPOR/IFNAR1/CD19/G6PC3/LPAR5/GNG7/LAMA5/IFNAR2/SYK
green	Measles	0.185978	0.862513	CD3E/APAF1/IFNAR1/IRF9/ADAR/IFNAR2
green	Tight junction	0.186224	0.862513	PPP2R1A/TJAP1/TUBA1A/RAPGEF6/AMOTL2/SLC9A3R1/LLGL1
green	Thermogenesis	0.19185	0.872702	NDUFA3/SMARCB1/NDUFS8/SMARCC2/CYC1/ATP5MF/SMARCA4/COX6B1/NDUFA8
green	beta-Alanine metabolism	0.210504	0.92859	ECHS1/ALDH3B1
green	Carbon metabolism	0.211744	0.92859	SHMT2/ECHS1/GAPDH/TALDO1/PKM
green	Pyrimidine metabolism	0.215072	0.92859	NME3/NT5C/UCKL1
green	Apoptosis - multiple species	0.22072	0.933942	BECN1/APAF1
green	Long-term depression	0.229658	0.933942	PPP2R1A/JMJD7-PLA2G4B/ITPR3
green	Mineral absorption	0.229658	0.933942	MT1X/TRPM6/MT1F
green	SNARE interactions in vesicular transport	0.230977	0.933942	SNAP29/VAMP3
green	Pathways of neurodegeneration - multiple diseases	0.241322	0.953041	TOMM40/BECN1/NDUFA3/APAF1/NDUFS8/CYC1/PSMD8/DDIT3/FRAT1/TUBA1A/ACTR1B/ITPR3/COX6B1/TUBB/ATF6/NDUFA8
green	Lysine degradation	0.251862	0.953041	SETD1A/PLOD3/ECHS1
green	Cytosolic DNA-sensing pathway	0.251862	0.953041	CASP1/ADAR/PYCARD
green	Rheumatoid arthritis	0.255006	0.953041	ATP6V0E2/ITGAL/TNFSF13B/LTB
green	Non-alcoholic fatty liver disease	0.256943	0.953041	NDUFA3/NDUFS8/CYC1/DDIT3/COX6B1/NDUFA8
green	Alcoholism	0.258596	0.953041	H3-3B/H3-5/H4C8/H2AC20/GNG7/H3C10/H2AW
green	Tyrosine metabolism	0.261889	0.953041	COMT/ALDH3B1
green	Human cytomegalovirus infection	0.282357	0.962248	IL10RB/B2M/CALR/CRK/IL10RA/ITPR3/CRKL/GNG7
green	Fc epsilon RI signaling pathway	0.289481	0.962248	JMJD7-PLA2G4B/SYK/FCER1G
green	Renal cell carcinoma	0.297065	0.962248	CRK/CRKL/CREBBP
green	Pathogenic Escherichia coli infection	0.301923	0.962248	CASP1/TUBA1A/GAPDH/TUBB/LPAR5/PYCARD/SLC9A3R1
green	Non-homologous end-joining	0.305252	0.962248	POLM
green	Human papillomavirus infection	0.306705	0.962248	PPP2R1A/ATP6V0E2/CHD4/IFNAR1/IRF9/PKM/CREBBP/LAMA5/IFNAR2/SLC9A3R1/LLGL1
green	Coronavirus disease - COVID-19	0.310792	0.962248	CASP1/RPLP2/RPS21/IFNAR1/IRF9/ADAR/IFNAR2/SYK
green	Hepatocellular carcinoma	0.319171	0.962248	SMARCB1/GSTP1/SMARCC2/FRAT1/SMARCA4/MGST2
green	Drug metabolism - cytochrome P450	0.319872	0.962248	GSTP1/MGST2/ALDH3B1
green	Mitophagy - animal	0.319872	0.962248	BECN1/RHOT2/TBC1D17
green	Tryptophan metabolism	0.323602	0.962248	ECHS1/KYNU
green	Platinum drug resistance	0.327484	0.962248	APAF1/GSTP1/MGST2
green	Apelin signaling pathway	0.338626	0.962248	SPHK2/BECN1/KLF2/ITPR3/GNG7
green	Fluid shear stress and atherosclerosis	0.338626	0.962248	GSTP1/HSP90AB1/KLF2/PECAM1/MGST2
green	Glucagon signaling pathway	0.342168	0.962248	ITPR3/G6PC3/PKM/CREBBP
green	Th17 cell differentiation	0.34848	0.962248	CD3E/CD4/HSP90AB1/IL27RA
green	Autophagy - animal	0.349629	0.962248	BECN1/MTMR3/DAPK1/SNAP29/LAMP1
green	Pertussis	0.350302	0.962248	ITGAM/CASP1/PYCARD
green	Ribosome biogenesis in eukaryotes	0.354794	0.962248	NAT10/FBL/IMP3/HEATR1
green	Phenylalanine metabolism	0.361311	0.962248	ALDH3B1
green	Proteasome	0.364065	0.962248	PSMD8/PSME3
green	Metabolism of xenobiotics by cytochrome P450	0.365473	0.962248	GSTP1/MGST2/ALDH3B1
green	Selenocompound metabolism	0.378978	0.962248	SEPHS2
green	Phospholipase D signaling pathway	0.388241	0.962248	SPHK2/JMJD7-PLA2G4B/LPAR5/SYK/FCER1G
green	Retrograde endocannabinoid signaling	0.388241	0.962248	NDUFA3/NDUFS8/ITPR3/GNG7/NDUFA8
green	Cell adhesion molecules	0.393755	0.962248	CD6/CD4/ITGAL/ITGAM/PECAM1
green	Amino sugar and nucleotide sugar metabolism	0.393808	0.962248	NPL/GMDS
green	Cholesterol metabolism	0.403584	0.962248	LDLRAP1/NPC2
green	Vibrio cholerae infection	0.403584	0.962248	ATP6V0E2/KDELR1
green	Arginine and proline metabolism	0.413286	0.962248	SRM/LAP3
green	Sphingolipid signaling pathway	0.417688	0.962248	SPHK2/PPP2R1A/CERS5/FCER1G
green	Growth hormone synthesis, secretion and action	0.417688	0.962248	CRK/ITPR3/CRKL/CREBBP
green	Chemical carcinogenesis - reactive oxygen species	0.419408	0.962248	NDUFA3/NDUFS8/CYC1/COX6B1/MGST2/EPHX2/NDUFA8
green	Glycosaminoglycan biosynthesis - chondroitin sulfate / dermatan sulfate	0.429112	0.962248	B4GALT7
green	One carbon pool by folate	0.429112	0.962248	SHMT2
green	Cardiac muscle contraction	0.432753	0.962248	CYC1/COX6B1/TPM4
green	Gap junction	0.440084	0.962248	TUBA1A/ITPR3/TUBB
green	Fanconi anemia pathway	0.441907	0.962248	CENPX/FAAP100
green	PD-L1 expression and PD-1 checkpoint pathway in cancer	0.447379	0.962248	CD3E/CD4/BATF
green	Platelet activation	0.448672	0.962248	JMJD7-PLA2G4B/ITPR3/SYK/FCER1G
green	Cell cycle	0.460927	0.962248	E2F4/YWHAB/CDC25B/CREBBP
green	TGF-beta signaling pathway	0.483255	0.962248	PPP2R1A/E2F4/CREBBP
green	IL-17 signaling pathway	0.483255	0.962248	HSP90AB1/S100A9/JUND
green	Notch signaling pathway	0.487843	0.962248	CREBBP/APH1B
green	VEGF signaling pathway	0.487843	0.962248	SPHK2/JMJD7-PLA2G4B
green	Oocyte meiosis	0.491135	0.962248	PPP2R1A/YWHAB/ITPR3/CPEB4
green	Diabetic cardiomyopathy	0.491532	0.962248	NDUFA3/NDUFS8/CYC1/GAPDH/COX6B1/NDUFA8
green	Dopaminergic synapse	0.497096	0.962248	PPP2R1A/COMT/ITPR3/GNG7
green	alpha-Linolenic acid metabolism	0.503873	0.962248	JMJD7-PLA2G4B
green	mRNA surveillance pathway	0.504248	0.962248	PPP2R1A/CPSF1/PABPN1
green	Prostate cancer	0.504248	0.962248	GSTP1/HSP90AB1/CREBBP
green	Arachidonic acid metabolism	0.50555	0.962248	JMJD7-PLA2G4B/EPHX2
green	Glycerophospholipid metabolism	0.511148	0.962248	PNPLA6/PNPLA7/JMJD7-PLA2G4B
green	Fatty acid elongation	0.530971	0.962248	ECHS1
green	Collecting duct acid secretion	0.530971	0.962248	ATP6V0E2
green	Progesterone-mediated oocyte maturation	0.538234	0.962248	HSP90AB1/CDC25B/CPEB4
green	Chagas disease	0.538234	0.962248	PPP2R1A/CD3E/CALR
green	Amoebiasis	0.538234	0.962248	ITGAM/LAMA5/RAB5C
green	Butanoate metabolism	0.543963	0.962248	ECHS1
green	Lipid and atherosclerosis	0.54803	0.962248	APAF1/CASP1/HSP90AB1/DDIT3/PYCARD/ATF6
green	Aminoacyl-tRNA biosynthesis	0.548049	0.962248	HARS1/SARS2
green	Long-term potentiation	0.556237	0.962248	ITPR3/CREBBP
green	Linoleic acid metabolism	0.556596	0.962248	JMJD7-PLA2G4B
green	Hippo signaling pathway - multiple species	0.556596	0.962248	TEAD2
green	Spinocerebellar ataxia	0.560526	0.962248	BECN1/PSMD8/ITPR3/GTF2B
green	Regulation of actin cytoskeleton	0.561726	0.962248	ITGAL/ITGAM/CRK/CRKL/PFN1/LPAR5
green	Parathyroid hormone synthesis, secretion and action	0.564451	0.962248	ITPR3/JUND/SLC9A3R1
green	MAPK signaling pathway	0.568118	0.962248	FLT3LG/JMJD7-PLA2G4B/DDIT3/CRK/MAPK8IP3/CDC25B/CRKL/JUND
green	Pentose phosphate pathway	0.568881	0.962248	TALDO1
green	Glyoxylate and dicarboxylate metabolism	0.568881	0.962248	SHMT2
green	Antifolate resistance	0.568881	0.962248	SHMT2
green	Chemical carcinogenesis - DNA adducts	0.572299	0.962248	GSTP1/MGST2
green	RIG-I-like receptor signaling pathway	0.580171	0.962248	PIN1/TRIM25
green	Epithelial cell signaling in Helicobacter pylori infection	0.580171	0.962248	ATP6V0E2/CSK
green	Galactose metabolism	0.580827	0.962248	G6PC3
green	Asthma	0.580827	0.962248	FCER1G
green	Propanoate metabolism	0.592443	0.962248	ECHS1
green	Autophagy - other	0.592443	0.962248	BECN1
green	Toxoplasmosis	0.602038	0.962248	IL10RB/IL10RA/LAMA5
green	Inositol phosphate metabolism	0.603147	0.962248	MTMR3/PLCH2
green	p53 signaling pathway	0.603147	0.962248	APAF1/MDM4
green	Fructose and mannose metabolism	0.603739	0.962248	GMDS
green	Leukocyte transendothelial migration	0.614086	0.962248	ITGAL/ITGAM/PECAM1
green	Glutamatergic synapse	0.614086	0.962248	JMJD7-PLA2G4B/ITPR3/GNG7
green	Biosynthesis of cofactors	0.614268	0.962248	UROS/SHMT2/NME3/KYNU
green	Pentose and glucuronate interconversions	0.614723	0.962248	DCXR
green	Chemokine signaling pathway	0.616087	0.962248	CCR7/CRK/CRKL/DOCK2/GNG7
green	Serotonergic synapse	0.620018	0.962248	JMJD7-PLA2G4B/ITPR3/GNG7
green	Transcriptional misregulation in cancer	0.620695	0.962248	H3-3B/H3-5/ITGAM/DDIT3/H3C10
green	Chronic myeloid leukemia	0.625166	0.962248	CRK/CRKL
green	Bacterial invasion of epithelial cells	0.632293	0.962248	CRK/CRKL
green	Hippo signaling pathway	0.634598	0.962248	PPP2R1A/YWHAB/TEAD2/LLGL1
green	Starch and sucrose metabolism	0.63579	0.962248	G6PC3
green	Nicotinate and nicotinamide metabolism	0.63579	0.962248	NT5C
green	Biosynthesis of nucleotide sugars	0.645889	0.962248	GMDS
green	Hepatitis B	0.659027	0.962248	APAF1/YWHAB/IFNAR1/CREBBP
green	Various types of N-glycan biosynthesis	0.665259	0.962248	RPN1
green	Peroxisome	0.666353	0.962248	PEX14/EPHX2
green	Glycine, serine and threonine metabolism	0.674545	0.962248	SHMT2
green	Homologous recombination	0.683574	0.962248	UIMC1
green	Bladder cancer	0.683574	0.962248	DAPK1
green	ErbB signaling pathway	0.685546	0.962248	CRK/CRKL
green	Fatty acid degradation	0.700891	0.962248	ECHS1
green	Porphyrin metabolism	0.700891	0.962248	UROS
green	Type I diabetes mellitus	0.700891	0.962248	LTA
green	Fat digestion and absorption	0.700891	0.962248	SLC27A1
green	Chemical carcinogenesis - receptor activation	0.701801	0.962248	HSP90AB1/AIP/KPNA1/MGST2/EPHX2
green	FoxO signaling pathway	0.706427	0.962248	KLF2/G6PC3/CREBBP
green	Vasopressin-regulated water reabsorption	0.709193	0.962248	RAB5C
green	Vascular smooth muscle contraction	0.720846	0.962248	ADM/JMJD7-PLA2G4B/ITPR3
green	Type II diabetes mellitus	0.725114	0.962248	PKM
green	Th1 and Th2 cell differentiation	0.726825	0.962248	CD3E/CD4
green	Small cell lung cancer	0.726825	0.962248	APAF1/LAMA5
green	GnRH signaling pathway	0.732334	0.962248	JMJD7-PLA2G4B/ITPR3
green	Salivary secretion	0.732334	0.962248	ITPR3/CST3
green	Other types of O-glycan biosynthesis	0.732746	0.962248	PLOD3
green	Pyruvate metabolism	0.732746	0.962248	PKM
green	Carbohydrate digestion and absorption	0.732746	0.962248	G6PC3
green	Insulin signaling pathway	0.734711	0.962248	CRK/CRKL/G6PC3
green	Valine, leucine and isoleucine degradation	0.740167	0.962248	ECHS1
green	Ether lipid metabolism	0.747382	0.962248	JMJD7-PLA2G4B
green	Intestinal immune network for IgA production	0.747382	0.962248	TNFSF13B
green	Staphylococcus aureus infection	0.7483	0.962248	ITGAL/ITGAM
green	Phosphatidylinositol signaling system	0.753438	0.962248	MTMR3/ITPR3
green	Circadian entrainment	0.753438	0.962248	ITPR3/GNG7
green	Cysteine and methionine metabolism	0.754399	0.962248	SRM
green	N-Glycan biosynthesis	0.754399	0.962248	RPN1
green	Inflammatory mediator regulation of TRP channels	0.758485	0.962248	JMJD7-PLA2G4B/ITPR3
green	Choline metabolism in cancer	0.758485	0.962248	JMJD7-PLA2G4B/SLC22A4
green	Ovarian steroidogenesis	0.761221	0.962248	JMJD7-PLA2G4B
green	Ras signaling pathway	0.773394	0.962248	FLT3LG/ETS2/JMJD7-PLA2G4B/GNG7/RAB5C
green	Toll-like receptor signaling pathway	0.786936	0.962248	IFNAR1/IFNAR2
green	T cell receptor signaling pathway	0.786936	0.962248	CD3E/CD4
green	Regulation of lipolysis in adipocytes	0.792604	0.962248	ABHD5
green	Fatty acid metabolism	0.798369	0.962248	ECHS1
green	Nucleocytoplasmic transport	0.804233	0.962248	RANGAP1/KPNA1
green	Insulin resistance	0.804233	0.962248	SLC27A1/G6PC3
green	HIF-1 signaling pathway	0.808358	0.962248	GAPDH/CREBBP
green	Herpes simplex virus 1 infection	0.813113	0.962248	APAF1/B2M/CALR/IFNAR1/LTA/IRF9/TNFRSF14/CD74/IFNAR2/SYK/SRSF4
green	Viral myocarditis	0.814725	0.962248	ITGAL
green	Ribosome	0.817057	0.962248	MRPL20/RPLP2/RPS21
green	Steroid hormone biosynthesis	0.819878	0.962248	COMT
green	TNF signaling pathway	0.820276	0.962248	MLKL/LTA
green	Cholinergic synapse	0.824099	0.962248	ITPR3/GNG7
green	GnRH secretion	0.834496	0.962248	ITPR3
green	Cortisol synthesis and secretion	0.839101	0.962248	ITPR3
green	Neurotrophin signaling pathway	0.845545	0.962248	CRK/CRKL
green	Acute myeloid leukemia	0.847933	0.962248	ITGAM
green	AMPK signaling pathway	0.848881	0.962248	PPP2R1A/G6PC3
green	Adipocytokine signaling pathway	0.856282	0.962248	G6PC3
green	Renin secretion	0.856282	0.962248	ITPR3
green	Prolactin signaling pathway	0.860283	0.962248	CISH
green	Central carbon metabolism in cancer	0.860283	0.962248	PKM
green	Adherens junction	0.864174	0.962248	CREBBP
green	Purine metabolism	0.870457	0.962248	NME3/NT5C
green	PPAR signaling pathway	0.878687	0.962248	SLC27A1
green	Thyroid hormone synthesis	0.878687	0.962248	ITPR3
green	Gastric acid secretion	0.882067	0.962248	ITPR3
green	Leishmaniasis	0.885354	0.962248	ITGAM
green	Synaptic vesicle cycle	0.888549	0.962248	ATP6V0E2
green	Estrogen signaling pathway	0.898722	0.962248	HSP90AB1/ITPR3
green	Ubiquitin mediated proteolysis	0.907499	0.962248	PIAS1/SAE1
green	Complement and coagulation cascades	0.908566	0.962248	ITGAM
green	Taste transduction	0.911117	0.962248	ITPR3
green	Insulin secretion	0.911117	0.962248	ITPR3
green	ECM-receptor interaction	0.916008	0.962248	LAMA5
green	GABAergic synapse	0.918352	0.962248	GNG7
green	Focal adhesion	0.920141	0.962248	CRK/CRKL/LAMA5
green	Hypertrophic cardiomyopathy	0.920631	0.962248	TPM4
green	Morphine addiction	0.922847	0.962248	GNG7
green	Adrenergic signaling in cardiomyocytes	0.922965	0.962248	PPP2R1A/TPM4
green	Oxytocin signaling pathway	0.929755	0.962248	JMJD7-PLA2G4B/ITPR3
green	Cushing syndrome	0.931363	0.962248	AIP/ITPR3
green	Cellular senescence	0.932935	0.962248	E2F4/ITPR3
green	Dilated cardiomyopathy	0.933035	0.962248	TPM4
green	MicroRNAs in cancer	0.934548	0.962248	CRK/CDC25B/CRKL/CREBBP/MDM4
green	Aldosterone synthesis and secretion	0.936725	0.962248	ITPR3
green	Melanogenesis	0.941883	0.962248	CREBBP
green	Pancreatic secretion	0.943508	0.962248	ITPR3
green	Protein digestion and absorption	0.945087	0.962248	SLC7A7
green	Wnt signaling pathway	0.948132	0.962248	FRAT1/CREBBP
green	Thyroid hormone signaling pathway	0.967059	0.976	CREBBP
green	Relaxin signaling pathway	0.973762	0.976	GNG7
green	Breast cancer	0.984287	0.976	FRAT1
green	Gastric cancer	0.985158	0.976	FRAT1
green	cAMP signaling pathway	0.985944	0.976	FFAR2/CREBBP
green	cGMP-PKG signaling pathway	0.991123	0.976	ITPR3
green	Calcium signaling pathway	0.991247	0.976	SPHK2/ITPR3
green	Proteoglycans in cancer	0.997013	0.976	ITPR3
green	Neuroactive ligand-receptor interaction	0.997301	0.976	ADM/VIPR1/LTB4R
green	Olfactory transduction	0.999997	0.976	GNG7
magenta	Central carbon metabolism in cancer	0.00231434	0.377238	SLC1A5/SLC7A5/GLS/SLC2A1
magenta	Endocrine and other factor-regulated calcium reabsorption	0.00864271	0.70438	AP2M1/AP2A1/ATP1A3
magenta	Proximal tubule bicarbonate reclamation	0.0143457	0.779451	ATP1A3/GLS
magenta	Synaptic vesicle cycle	0.0243762	0.799672	AP2M1/ATP6V0C/AP2A1
magenta	DNA replication	0.0334263	0.799672	DNA2/RNASEH2C
magenta	mTOR signaling pathway	0.0360128	0.799672	FZD7/SLC7A5/NPRL3/PRR5
magenta	Protein digestion and absorption	0.049274	0.799672	SLC1A5/COL8A2/ATP1A3
magenta	Nucleocytoplasmic transport	0.0553218	0.799672	NUP88/NUP205/NUP107
magenta	Oocyte meiosis	0.0873632	0.799672	PPP2R5B/PPP3CC/CDC16
magenta	Aminoacyl-tRNA biosynthesis	0.0978258	0.799672	IARS2/EPRS1
magenta	Ubiquitin mediated proteolysis	0.104931	0.799672	UBE2O/UBE2W/CDC16
magenta	Glycosaminoglycan biosynthesis - keratan sulfate	0.106576	0.799672	B4GALT3
magenta	Glycosphingolipid biosynthesis - globo and isoglobo series	0.113746	0.799672	GBGT1
magenta	Glycosphingolipid biosynthesis - ganglio series	0.113746	0.799672	ST6GALNAC4
magenta	Adrenergic signaling in cardiomyocytes	0.118519	0.799672	PPP2R5B/ATP1A3/CACNA2D3
magenta	Gastric acid secretion	0.123663	0.799672	KCNJ10/ATP1A3
magenta	Arrhythmogenic right ventricular cardiomyopathy	0.126332	0.799672	LMNA/CACNA2D3
magenta	cGMP-PKG signaling pathway	0.149396	0.799672	ATP1A3/PPP3CC/ADRA2A
magenta	Insulin secretion	0.150936	0.799672	ATP1A3/SLC2A1
magenta	Cardiac muscle contraction	0.153727	0.799672	ATP1A3/CACNA2D3
magenta	Bile secretion	0.159341	0.799672	ATP1A3/SLC2A1
magenta	Hypertrophic cardiomyopathy	0.162163	0.799672	LMNA/CACNA2D3
magenta	Arginine biosynthesis	0.16237	0.799672	GLS
magenta	Mannose type O-glycan biosynthesis	0.169098	0.799672	B4GALT3
magenta	Tuberculosis	0.174589	0.799672	FCGR3A/ATP6V0C/PPP3CC
magenta	Axon guidance	0.17857	0.799672	SEMA6B/RGMA/PPP3CC
magenta	Dilated cardiomyopathy	0.179276	0.799672	LMNA/CACNA2D3
magenta	Aldosterone synthesis and secretion	0.185043	0.799672	ATP1A3/CYP11A1
magenta	Viral protein interaction with cytokine and cytokine receptor	0.190837	0.799672	TNFRSF10C/CCL8
magenta	Glycosphingolipid biosynthesis - lacto and neolacto series	0.195484	0.799672	B4GALT3
magenta	Collecting duct acid secretion	0.195484	0.799672	ATP6V0C
magenta	Glucagon signaling pathway	0.211301	0.799672	PPP3CC/SLC2A1
magenta	beta-Alanine metabolism	0.221044	0.799672	SMOX
magenta	Circadian rhythm	0.221044	0.799672	NR1D1
magenta	Glutamatergic synapse	0.23198	0.799672	PPP3CC/GLS
magenta	Mucin type O-glycan biosynthesis	0.251872	0.799672	ST6GALNAC4
magenta	Thyroid hormone signaling pathway	0.252791	0.799672	ATP1A3/SLC2A1
magenta	Alanine, aspartate and glutamate metabolism	0.257891	0.799672	GLS
magenta	Aldosterone-regulated sodium reabsorption	0.257891	0.799672	ATP1A3
magenta	Human T-cell leukemia virus 1 infection	0.262485	0.799672	PPP3CC/CDC16/SLC2A1
magenta	Various types of N-glycan biosynthesis	0.269788	0.799672	B4GALT3
magenta	Human papillomavirus infection	0.273272	0.799672	FZD7/IRF3/PPP2R5B/ATP6V0C
magenta	Osteoclast differentiation	0.273659	0.799672	FCGR3A/PPP3CC
magenta	Natural killer cell mediated cytotoxicity	0.282603	0.799672	FCGR3A/PPP3CC
magenta	Lysosome	0.285583	0.799672	MCOLN1/ATP6V0C
magenta	Dopaminergic synapse	0.285583	0.799672	PPP2R5B/PPP3CC
magenta	Porphyrin metabolism	0.293022	0.799672	EPRS1
magenta	Calcium signaling pathway	0.301928	0.799672	BDKRB1/MCOLN1/PPP3CC
magenta	Other types of O-glycan biosynthesis	0.315527	0.799672	B4GALT3
magenta	Nucleotide excision repair	0.315527	0.799672	RAD23A
magenta	Carbohydrate digestion and absorption	0.315527	0.799672	ATP1A3
magenta	Shigellosis	0.317382	0.799672	IRF3/CBX3/CYTH1
magenta	Endocytosis	0.326226	0.799672	AP2M1/AP2A1/CYTH1
magenta	Amino sugar and nucleotide sugar metabolism	0.326513	0.799672	CYB5R3
magenta	Ether lipid metabolism	0.326513	0.799672	TMEM86B
magenta	Cysteine and methionine metabolism	0.331941	0.799672	AHCY
magenta	N-Glycan biosynthesis	0.331941	0.799672	B4GALT3
magenta	Vibrio cholerae infection	0.331941	0.799672	ATP6V0C
magenta	Amyotrophic lateral sclerosis	0.333347	0.799672	PPP3CC/NUP88/NUP205/NUP107
magenta	Arginine and proline metabolism	0.337326	0.799672	SMOX
magenta	Ovarian steroidogenesis	0.337326	0.799672	CYP11A1
magenta	Phagosome	0.344768	0.799672	FCGR3A/ATP6V0C
magenta	Biosynthesis of cofactors	0.347695	0.799672	NME4/EPRS1
magenta	Oxytocin signaling pathway	0.350618	0.799672	PPP3CC/CACNA2D3
magenta	Cushing syndrome	0.353537	0.799672	FZD7/CYP11A1
magenta	Cellular senescence	0.356451	0.799672	RBBP4/PPP3CC
magenta	Regulation of lipolysis in adipocytes	0.363616	0.799672	PNPLA2
magenta	Pyrimidine metabolism	0.373842	0.799672	NME4
magenta	VEGF signaling pathway	0.378895	0.799672	PPP3CC
magenta	Mineral absorption	0.383907	0.799672	ATP1A3
magenta	Wnt signaling pathway	0.388195	0.799672	FZD7/PPP3CC
magenta	Steroid hormone biosynthesis	0.388879	0.799672	CYP11A1
magenta	Glycerolipid metabolism	0.388879	0.799672	PNPLA2
magenta	Longevity regulating pathway - multiple species	0.393811	0.799672	EIF4EBP2
magenta	Cytosolic DNA-sensing pathway	0.398705	0.799672	IRF3
magenta	Basal cell carcinoma	0.398705	0.799672	FZD7
magenta	Protein processing in endoplasmic reticulum	0.399577	0.799672	DNAJB2/RAD23A
magenta	Cortisol synthesis and secretion	0.408375	0.799672	CYP11A1
magenta	Long-term potentiation	0.417893	0.799672	PPP3CC
magenta	MAPK signaling pathway	0.420599	0.799672	PPP3CC/MAP4K4/CACNA2D3
magenta	Adipocytokine signaling pathway	0.427259	0.799672	SLC2A1
magenta	Renin secretion	0.427259	0.799672	PPP3CC
magenta	Amphetamine addiction	0.427259	0.799672	PPP3CC
magenta	Renal cell carcinoma	0.427259	0.799672	SLC2A1
magenta	RIG-I-like receptor signaling pathway	0.431887	0.799672	IRF3
magenta	Epithelial cell signaling in Helicobacter pylori infection	0.431887	0.799672	ATP6V0C
magenta	Huntington disease	0.446318	0.799672	AP2M1/KCNJ10/AP2A1
magenta	Thyroid hormone synthesis	0.454478	0.799672	ATP1A3
magenta	Pertussis	0.458889	0.799672	IRF3
magenta	Kaposi sarcoma-associated herpesvirus infection	0.463028	0.799672	IRF3/PPP3CC
magenta	Leishmaniasis	0.463264	0.799672	FCGR3A
magenta	Drug metabolism - other enzymes	0.476184	0.799672	NME4
magenta	B cell receptor signaling pathway	0.484626	0.799672	PPP3CC
magenta	Complement and coagulation cascades	0.497039	0.799672	BDKRB1
magenta	Human immunodeficiency virus 1 infection	0.509952	0.799672	IRF3/PPP3CC
magenta	GABAergic synapse	0.513132	0.799672	GLS
magenta	PD-L1 expression and PD-1 checkpoint pathway in cancer	0.513132	0.799672	PPP3CC
magenta	Lipid and atherosclerosis	0.517517	0.799672	IRF3/PPP3CC
magenta	Th1 and Th2 cell differentiation	0.524868	0.799672	PPP3CC
magenta	Salivary secretion	0.528718	0.799672	ATP1A3
magenta	Rheumatoid arthritis	0.528718	0.799672	ATP6V0C
magenta	TGF-beta signaling pathway	0.532537	0.799672	RGMA
magenta	Staphylococcus aureus infection	0.540085	0.799672	FCGR3A
magenta	Human cytomegalovirus infection	0.542183	0.799672	IRF3/PPP3CC
magenta	Neuroactive ligand-receptor interaction	0.542275	0.799672	BDKRB1/CHRNA2/ADRA2A
magenta	mRNA surveillance pathway	0.543813	0.799672	PPP2R5B
magenta	Fc gamma R-mediated phagocytosis	0.543813	0.799672	FCGR3A
magenta	Glycerophospholipid metabolism	0.547512	0.799672	PHOSPHO1
magenta	Endocrine resistance	0.547512	0.799672	CARM1
magenta	Inflammatory mediator regulation of TRP channels	0.547512	0.799672	BDKRB1
magenta	Melanogenesis	0.558431	0.799672	FZD7
magenta	Progesterone-mediated oocyte maturation	0.562013	0.799672	CDC16
magenta	Pancreatic secretion	0.562013	0.799672	ATP1A3
magenta	Toll-like receptor signaling pathway	0.569091	0.799672	IRF3
magenta	C-type lectin receptor signaling pathway	0.569091	0.799672	PPP3CC
magenta	T cell receptor signaling pathway	0.569091	0.799672	PPP3CC
magenta	Th17 cell differentiation	0.582912	0.803081	PPP3CC
magenta	Insulin resistance	0.582912	0.803081	SLC2A1
magenta	HIF-1 signaling pathway	0.586298	0.803081	SLC2A1
magenta	Salmonella infection	0.597834	0.812057	CYTH1/STX10
magenta	Sphingolipid signaling pathway	0.618707	0.830774	PPP2R5B
magenta	AMPK signaling pathway	0.621807	0.830774	PPP2R5B
magenta	Cell cycle	0.639892	0.840964	CDC16
magenta	Purine metabolism	0.642822	0.840964	NME4
magenta	Oxidative phosphorylation	0.662687	0.840964	ATP6V0C
magenta	Apoptosis	0.66816	0.840964	LMNA
magenta	Systemic lupus erythematosus	0.66816	0.840964	FCGR3A
magenta	Yersinia infection	0.670864	0.840964	IRF3
magenta	Measles	0.676206	0.840964	IRF3
magenta	Alcoholic liver disease	0.68406	0.840964	IRF3
magenta	Signaling pathways regulating pluripotency of stem cells	0.686636	0.840964	FZD7
magenta	Spinocerebellar ataxia	0.686636	0.840964	ATXN10
magenta	Cytokine-cytokine receptor interaction	0.690269	0.840964	TNFRSF10C/CCL8
magenta	Breast cancer	0.696735	0.840964	FZD7
magenta	Phospholipase D signaling pathway	0.699209	0.840964	CYTH1
magenta	Gastric cancer	0.701663	0.840964	FZD7
magenta	Hippo signaling pathway	0.720601	0.851145	FZD7
magenta	Hepatitis C	0.720601	0.851145	IRF3
magenta	Hepatitis B	0.731831	0.85819	IRF3
magenta	Pathways of neurodegeneration - multiple diseases	0.743143	0.860919	FZD7/PARK7/PPP3CC
magenta	Hepatocellular carcinoma	0.744721	0.860919	FZD7
magenta	Influenza A	0.750936	0.861989	IRF3
magenta	NOD-like receptor signaling pathway	0.776187	0.873792	IRF3
magenta	Neutrophil extracellular trap formation	0.786975	0.873792	FCGR3A
magenta	Chemokine signaling pathway	0.790455	0.873792	CCL8
magenta	Transcriptional misregulation in cancer	0.792175	0.873792	LYL1
magenta	Pathogenic Escherichia coli infection	0.798914	0.873792	CYTH1
magenta	Epstein-Barr virus infection	0.807036	0.873792	IRF3
magenta	Diabetic cardiomyopathy	0.808622	0.873792	SLC2A1
magenta	Viral carcinogenesis	0.810194	0.873792	IRF3
magenta	Proteoglycans in cancer	0.811754	0.873792	FZD7
magenta	Rap1 signaling pathway	0.819365	0.873792	SIPA1L3
magenta	Alzheimer disease	0.820185	0.873792	FZD7/PPP3CC
magenta	Regulation of actin cytoskeleton	0.830918	0.878159	BDKRB1
magenta	cAMP signaling pathway	0.835059	0.878159	ATP1A3
magenta	Thermogenesis	0.849409	0.881871	PNPLA2
magenta	Coronavirus disease - COVID-19	0.849409	0.881871	IRF3
magenta	Olfactory transduction	0.874926	0.902614	OR52N2/OR2T11
magenta	Parkinson disease	0.88643	0.90873	PARK7
magenta	Prion disease	0.892855	0.909596	PPP3CC
magenta	Herpes simplex virus 1 infection	0.913562	0.924911	IRF3/EIF2B5
magenta	MicroRNAs in cancer	0.921313	0.927001	GLS
magenta	PI3K-Akt signaling pathway	0.945596	0.945596	PPP2R5B
brown	Prion disease	3.07957e-06	0.000602317	MAPK3/COX5A/ATP5PO/PSMA5/VDAC3/NDUFS5/ATP5PD/NDUFB8/NDUFB3/PSMC2/NCF4/VDAC1/PSMA3/COX5B/TUBA4A/CCL5/NOTCH1/PSMB7/PSMB5/PSMD1
brown	Huntington disease	4.84916e-06	0.000602317	COX5A/ATG2A/ATP5PO/POLR2A/PSMA5/VDAC3/POLR2G/NDUFS5/ATP5PD/POLR2I/EP300/NDUFB8/NDUFB3/PSMC2/VDAC1/PSMA3/COX5B/TUBA4A/PSMB7/PSMB5/PSMD1
brown	Alzheimer disease	1.5999e-05	0.00132483	MAPK3/COX5A/ATG2A/ATP5PO/PSENEN/CALM1/PSMA5/VDAC3/NDUFS5/ATP5PD/NDUFB8/TNFRSF1A/NDUFB3/PSMC2/NCSTN/VDAC1/PSMA3/COX5B/TUBA4A/PSMB7/PSMB5/PSMD1/RELA
brown	Parkinson disease	2.90728e-05	0.00180558	COX5A/ATP5PO/CALM1/PSMA5/VDAC3/GNAI2/NDUFS5/ATP5PD/NDUFB8/NDUFB3/PSMC2/VDAC1/PSMA3/COX5B/TUBA4A/PSMB7/PSMB5/PSMD1
brown	Proteasome	6.73352e-05	0.0033455	PSMA5/PSME4/PSMC2/PSMA3/PSMB7/PSMB5/PSMD1
brown	Chemical carcinogenesis - reactive oxygen species	0.000147425	0.00610392	MAPK3/COX5A/ATP5PO/VDAC3/NDUFS5/ATP5PD/NDUFB8/GSTO1/NDUFB3/AKR1C3/VDAC1/COX5B/MGST3/PTPN1/RELA
brown	Amyotrophic lateral sclerosis	0.000193921	0.00688199	COX5A/ATG2A/ATP5PO/PSMA5/NDUFS5/ATP5PD/NDUFB8/TNFRSF1A/NDUFB3/PSMC2/VDAC1/NUP37/PSMA3/COX5B/NXT1/TUBA4A/PSMB7/PSMB5/PSMD1/RAB8A
brown	Diabetic cardiomyopathy	0.000655589	0.0203578	COX5A/ATP5PO/CTSD/VDAC3/NDUFS5/ATP5PD/NDUFB8/NDUFB3/NCF4/VDAC1/COX5B/MMP9/RELA
brown	TNF signaling pathway	0.00092537	0.0251882	BCL3/MAPK3/TNFRSF1A/IRF1/JUNB/CFLAR/CCL5/MMP9/RELA
brown	Pathways of neurodegeneration - multiple diseases	0.00101393	0.0251882	MAPK3/COX5A/ATG2A/ATP5PO/CALM1/PSMA5/VDAC3/NDUFS5/ATP5PD/NDUFB8/TNFRSF1A/NDUFB3/PSMC2/VDAC1/PSMA3/COX5B/TUBA4A/PSMB7/PSMB5/PSMD1/RAB8A/RELA
brown	Shigellosis	0.0013538	0.0305738	MAPK3/ACTN4/TLN1/CYTH4/ITGA5/ACTN1/HK3/ARPC5L/TNFRSF1A/VDAC1/MYL9/HCLS1/CCL5/RELA
brown	Human T-cell leukemia virus 1 infection	0.00434907	0.0900334	SPI1/MAPK3/TLN1/VDAC3/RELB/EP300/TNFRSF1A/LTBR/VDAC1/ZFP36/ADCY3/RELA
brown	Spinocerebellar ataxia	0.00494988	0.0945889	ATG2A/PSMA5/VDAC3/PSMC2/VDAC1/PSMA3/PSMB7/PSMB5/PSMD1
brown	Fructose and mannose metabolism	0.00614557	0.109049	PFKFB3/HK3/PFKFB4/TPI1
brown	RNA polymerase	0.00684447	0.111488	POLR2A/POLR3GL/POLR2G/POLR2I
brown	Pertussis	0.00718059	0.111488	MAPK3/ITGA5/CALM1/GNAI2/IRF1/RELA
brown	Osteoclast differentiation	0.00823698	0.11446	SPI1/MAPK3/RELB/TNFRSF1A/NCF4/LILRB3/JUNB/RELA
brown	Non-alcoholic fatty liver disease	0.00829347	0.11446	COX5A/MAP3K11/NDUFS5/NDUFB8/TNFRSF1A/NDUFB3/COX5B/RXRA/RELA
brown	Glutathione metabolism	0.00963859	0.126023	GSTO1/OPLAH/GPX4/ANPEP/MGST3
brown	Salmonella infection	0.0105471	0.131007	MAPK3/PLEKHM1/CYTH4/ARPC5L/TNFRSF1A/RHOG/RAB5B/M6PR/MYL9/TUBA4A/DYNLL2/RELA
brown	Leukocyte transendothelial migration	0.0143858	0.170178	ACTN4/ACTN1/GNAI2/NCF4/ESAM/MYL9/MMP9
brown	Adherens junction	0.0216974	0.245004	MAPK3/ACTN4/ACTN1/EP300/PTPN1
brown	Purine metabolism	0.0245377	0.26503	HDDC2/IMPDH1/CANT1/ADSL/NUDT2/APRT/ADCY3
brown	Ribosome	0.0263398	0.271239	MRPS21/RPL11/RPL19/MRPL33/RPL13/MRPL12/RPS16/MRPL34
brown	Chagas disease	0.0274695	0.271239	MAPK3/GNAI2/TNFRSF1A/CFLAR/CCL5/RELA
brown	Chemokine signaling pathway	0.0295239	0.271239	HCK/MAPK3/GNB2/GNAI2/FGR/CXCL16/CCL5/ADCY3/RELA
brown	C-type lectin receptor signaling pathway	0.0298482	0.271239	BCL3/MAPK3/CALM1/RELB/IRF1/RELA
brown	Kaposi sarcoma-associated herpesvirus infection	0.0312694	0.271239	HCK/MAPK3/GNB2/CALM1/EP300/TNFRSF1A/ZFP36/CLEC2B/RELA
brown	Oxidative phosphorylation	0.0316637	0.271239	COX5A/ATP5PO/NDUFS5/ATP5PD/NDUFB8/NDUFB3/COX5B
brown	HIF-1 signaling pathway	0.0363754	0.288563	MAPK3/PFKFB3/HK3/EP300/LTBR/RELA
brown	Thermogenesis	0.0369252	0.288563	COX5A/ATP5PO/NDUFS5/ATP5PD/COA3/NDUFB8/NDUFB3/COX16/COX5B/ADCY3
brown	Tight junction	0.0371709	0.288563	ACTN4/ACTN1/ARPC5L/MYL9/HCLS1/TUBA4A/ARHGEF18/RAB8A
brown	Influenza A	0.0394206	0.292725	MAPK3/NLRX1/EP300/TNFRSF1A/VDAC1/NXT1/CCL5/RELA
brown	Autophagy - animal	0.0400637	0.292725	MAPK3/ATG2A/CTSD/CFLAR/DAPK2/TP53INP2/RAB8A
brown	Pyrimidine metabolism	0.0413593	0.293558	HDDC2/CDA/CANT1/NUDT2
brown	Notch signaling pathway	0.043615	0.300969	PSENEN/EP300/NCSTN/NOTCH1
brown	Gap junction	0.0482804	0.322746	MAPK3/GNAI2/TUBA4A/CSNK1D/ADCY3
brown	Retrograde endocannabinoid signaling	0.0498043	0.322746	MAPK3/GNB2/GNAI2/NDUFS5/NDUFB8/NDUFB3/ADCY3
brown	Tuberculosis	0.0506685	0.322746	MAPK3/CALM1/CTSD/EP300/TNFRSF1A/RAB5B/ITGAX/RELA
brown	Bladder cancer	0.064423	0.382954	MAPK3/DAPK2/MMP9
brown	mRNA surveillance pathway	0.0677903	0.382954	SSU72/PELO/NXT1/EIF4A3/PABPC1
brown	Circadian entrainment	0.0677903	0.382954	MAPK3/GNB2/CALM1/GNAI2/ADCY3
brown	Necroptosis	0.0679278	0.382954	GLUD1/SPATA2L/VDAC3/TNFRSF1A/STAT6/CFLAR/VDAC1
brown	Relaxin signaling pathway	0.0712196	0.382954	MAPK3/GNB2/GNAI2/MMP9/ADCY3/RELA
brown	Fat digestion and absorption	0.0722252	0.382954	DGAT1/ACAT1/DGAT2
brown	Vasopressin-regulated water reabsorption	0.0762779	0.382954	RAB5B/DYNLL2/ADCY3
brown	Pathogenic Escherichia coli infection	0.0771461	0.382954	MAPK3/CYTH4/MYO1F/ARPC5L/TNFRSF1A/HCLS1/TUBA4A/RELA
brown	Melanogenesis	0.0776808	0.382954	MAPK3/CALM1/GNAI2/EP300/ADCY3
brown	Amoebiasis	0.080269	0.382954	ACTN4/ACTN1/RAB5B/PRDX1/RELA
brown	cGMP-PKG signaling pathway	0.0833118	0.382954	MAPK3/CALM1/VDAC3/GNAI2/VDAC1/MYL9/ADCY3
brown	Focal adhesion	0.0843951	0.382954	ZYX/MAPK3/ACTN4/TLN1/PARVG/ITGA5/ACTN1/MYL9
brown	NF-kappa B signaling pathway	0.0855825	0.382954	RELB/TNFRSF1A/LTBR/CFLAR/RELA
brown	Apoptosis	0.0867988	0.382954	MAPK3/CTSD/TNFRSF1A/CFLAR/TUBA4A/RELA
brown	Arginine biosynthesis	0.0870619	0.382954	GLUD1/ACY1
brown	Biosynthesis of amino acids	0.0887807	0.382954	TPI1/PYCR2/CBS/ACY1
brown	Nucleotide excision repair	0.089017	0.382954	RPA3/ERCC5/GTF2H5
brown	Parathyroid hormone synthesis, secretion and action	0.0910771	0.382954	MAPK3/GNAI2/MMP25/ADCY3/RXRA
brown	Estrogen signaling pathway	0.0915695	0.382954	MAPK3/CALM1/CTSD/GNAI2/MMP9/ADCY3
brown	Mismatch repair	0.0939877	0.382954	RPA3/SSBP1
brown	Fluid shear stress and atherosclerosis	0.0940074	0.382954	CALM1/TNFRSF1A/GSTO1/MGST3/MMP9/RELA
brown	Bacterial invasion of epithelial cells	0.0955763	0.382954	ITGA5/ARPC5L/RHOG/HCLS1
brown	Leishmaniasis	0.0955763	0.382954	MAPK3/MARCKSL1/NCF4/RELA
brown	RNA degradation	0.10261	0.404611	DIS3L/PATL1/CNOT3/PABPC1
brown	Drug metabolism - other enzymes	0.106214	0.406381	IMPDH1/GSTO1/CDA/MGST3
brown	Chemical carcinogenesis - receptor activation	0.106331	0.406381	MAPK3/GNAI2/GSTO1/PAQR8/MGST3/ADCY3/RXRA/RELA
brown	Lipid and atherosclerosis	0.112816	0.422467	MAPK3/CALM1/TNFRSF1A/NCF4/CCL5/MMP9/RXRA/RELA
brown	Glutamatergic synapse	0.114812	0.422467	MAPK3/GNB2/GNAI2/SLC38A1/ADCY3
brown	Folate biosynthesis	0.115641	0.422467	AKR1C3/ALPL
brown	Carbon metabolism	0.117969	0.424726	ACAT1/GLUD1/HK3/TPI1/ESD
brown	NOD-like receptor signaling pathway	0.12209	0.433283	MAPK3/VDAC3/NLRX1/VDAC1/NLRP12/CCL5/RELA
brown	Phagosome	0.128795	0.445817	ITGA5/NCF4/RAB5B/M6PR/SEC61G/TUBA4A
brown	Sphingolipid signaling pathway	0.131006	0.445817	MAPK3/CTSD/GNAI2/TNFRSF1A/RELA
brown	Growth hormone synthesis, secretion and action	0.131006	0.445817	MAPK3/GNAI2/EP300/JUNB/ADCY3
brown	Human cytomegalovirus infection	0.135944	0.456012	MAPK3/GNB2/CALM1/GNAI2/TNFRSF1A/CCL5/ADCY3/RELA
brown	Neutrophil extracellular trap formation	0.137673	0.456012	MAPK3/VDAC3/SELPLG/NCF4/C5AR1/VDAC1/RELA
brown	GABAergic synapse	0.141103	0.461222	GNB2/GNAI2/SLC38A1/ADCY3
brown	Platelet activation	0.148174	0.478047	MAPK3/TLN1/GNAI2/FERMT3/ADCY3
brown	Coronavirus disease - COVID-19	0.153465	0.483119	MAPK3/RPL11/RPL19/TNFRSF1A/RPL13/C5AR1/RPS16/RELA
brown	Th1 and Th2 cell differentiation	0.153636	0.483119	MAPK3/STAT6/NOTCH1/RELA
brown	Hepatitis B	0.159221	0.494424	MAPK3/VDAC3/EP300/STAT6/MMP9/RELA
brown	Cytosolic DNA-sensing pathway	0.16936	0.51523	POLR3GL/CCL5/RELA
brown	SNARE interactions in vesicular transport	0.170069	0.51523	STX8/VAMP5
brown	Fc gamma R-mediated phagocytosis	0.175409	0.518753	HCK/MAPK3/MARCKSL1/ARPC5L
brown	Prostate cancer	0.175409	0.518753	MAPK3/EP300/MMP9/RELA
brown	Viral carcinogenesis	0.177547	0.5189	MAPK3/ACTN4/ACTN1/VDAC3/EP300/LTBR/RELA
brown	Endocrine resistance	0.179886	0.519622	MAPK3/MMP9/NOTCH1/ADCY3
brown	Long-term potentiation	0.191975	0.52995	MAPK3/CALM1/EP300
brown	Acute myeloid leukemia	0.191975	0.52995	SPI1/MAPK3/RELA
brown	DNA replication	0.194534	0.52995	RPA3/SSBP1
brown	Insulin signaling pathway	0.196851	0.52995	MAPK3/CALM1/HK3/FLOT2/PTPN1
brown	Yersinia infection	0.196851	0.52995	MAPK3/ITGA5/ARPC5L/RHOG/RELA
brown	Human immunodeficiency virus 1 infection	0.202328	0.52995	MAPK3/GNB2/CALM1/GNAI2/TNFRSF1A/APOBEC3G/RELA
brown	Alanine, aspartate and glutamate metabolism	0.202789	0.52995	GLUD1/ADSL
brown	Thyroid cancer	0.202789	0.52995	MAPK3/RXRA
brown	Adipocytokine signaling pathway	0.203557	0.52995	TNFRSF1A/RXRA/RELA
brown	Apelin signaling pathway	0.204794	0.52995	MAPK3/GNB2/CALM1/GNAI2/ADCY3
brown	Prolactin signaling pathway	0.209409	0.536305	MAPK3/IRF1/RELA
brown	Non-small cell lung cancer	0.221222	0.553294	MAPK3/EML4/RXRA
brown	Regulation of actin cytoskeleton	0.221748	0.553294	MAPK3/ACTN4/ITGA5/ACTN1/ARPC5L/MYL9/ITGAX
brown	Nucleocytoplasmic transport	0.226574	0.553294	XPO6/NUP37/NXT1/EIF4A3
brown	Th17 cell differentiation	0.226574	0.553294	MAPK3/STAT6/RXRA/RELA
brown	Platinum drug resistance	0.227179	0.553294	MAPK3/GSTO1/MGST3
brown	Ribosome biogenesis in eukaryotes	0.231409	0.553415	GTPBP4/NXT1/EIF6/GNL2
brown	cAMP signaling pathway	0.231701	0.553415	MAPK3/CALM1/GNAI2/EP300/MYL9/ADCY3/RELA
brown	Homologous recombination	0.236139	0.553415	RPA3/SSBP1
brown	Ferroptosis	0.236139	0.553415	VDAC3/GPX4
brown	Gastric acid secretion	0.245225	0.565995	CALM1/GNAI2/ADCY3
brown	Toxoplasmosis	0.246064	0.565995	MAPK3/GNAI2/TNFRSF1A/RELA
brown	Cholinergic synapse	0.250995	0.57204	MAPK3/GNB2/GNAI2/ADCY3
brown	Oxytocin signaling pathway	0.26736	0.603742	MAPK3/CALM1/GNAI2/MYL9/ADCY3
brown	Basal transcription factors	0.269765	0.603742	GTF2H5/TAF15
brown	Cellular senescence	0.276026	0.603749	MAPK3/CALM1/VDAC3/VDAC1/RELA
brown	Type II diabetes mellitus	0.278178	0.603749	MAPK3/HK3
brown	Hepatitis C	0.280381	0.603749	MAPK3/TNFRSF1A/CFLAR/RXRA/RELA
brown	Peroxisome	0.28192	0.603749	PRDX1/HACL1/CROT
brown	B cell receptor signaling pathway	0.28192	0.603749	MAPK3/LILRB3/RELA
brown	AMPK signaling pathway	0.286042	0.607341	PFKFB3/PFKFB4/RAB2A/RAB8A
brown	Thiamine metabolism	0.28999	0.607716	ALPL
brown	Thyroid hormone signaling pathway	0.291112	0.607716	MAPK3/EP300/NOTCH1/RXRA
brown	Cocaine addiction	0.303366	0.628021	GNAI2/RELA
brown	N-Glycan biosynthesis	0.311732	0.629601	DAD1/DPM3
brown	Cholesterol metabolism	0.311732	0.629601	VDAC3/VDAC1
brown	Vibrio cholerae infection	0.311732	0.629601	SEC61G/ADCY3
brown	Ovarian steroidogenesis	0.320077	0.639367	AKR1C3/ADCY3
brown	Nitrogen metabolism	0.321715	0.639367	GLUD1
brown	PD-L1 expression and PD-1 checkpoint pathway in cancer	0.325277	0.641314	MAPK3/EML4/RELA
brown	Rap1 signaling pathway	0.336661	0.65539	MAPK3/TLN1/CALM1/GNAI2/RGS14/ADCY3
brown	Morphine addiction	0.337692	0.65539	GNB2/GNAI2/ADCY3
brown	Fanconi anemia pathway	0.344955	0.664296	RPA3/FAN1
brown	GnRH signaling pathway	0.350096	0.664995	MAPK3/CALM1/ADCY3
brown	2-Oxocarboxylic acid metabolism	0.352031	0.664995	ACY1
brown	IL-17 signaling pathway	0.35629	0.664995	MAPK3/MMP9/RELA
brown	Vascular smooth muscle contraction	0.35778	0.664995	MAPK3/CALM1/MYL9/ADCY3
brown	Hedgehog signaling pathway	0.36138	0.664995	MGRN1/CSNK1D
brown	Regulation of lipolysis in adipocytes	0.36138	0.664995	GNAI2/ADCY3
brown	Systemic lupus erythematosus	0.368085	0.670076	ACTN4/ACTN1/TRIM21/SNRPD3
brown	Legionellosis	0.369536	0.670076	RAB1B/RELA
brown	Axon guidance	0.392023	0.690639	MAPK3/GNAI2/ABLIM1/SEMA4D/MYL9
brown	Viral protein interaction with cytokine and cytokine receptor	0.393249	0.690639	TNFRSF1A/LTBR/CCL5
brown	Long-term depression	0.393749	0.690639	MAPK3/GNAI2
brown	Terpenoid backbone biosynthesis	0.394995	0.690639	ACAT1
brown	Glycerolipid metabolism	0.401728	0.690639	DGAT1/DGAT2
brown	Arachidonic acid metabolism	0.401728	0.690639	LTA4H/AKR1C3
brown	Progesterone-mediated oocyte maturation	0.405459	0.690639	MAPK3/GNAI2/ADCY3
brown	Protein export	0.408677	0.690639	SEC61G
brown	Renin-angiotensin system	0.408677	0.690639	ANPEP
brown	Proximal tubule bicarbonate reclamation	0.408677	0.690639	GLUD1
brown	Lysine degradation	0.417537	0.696243	ACAT1/SETD2
brown	Toll-like receptor signaling pathway	0.417599	0.696243	MAPK3/CCL5/RELA
brown	Spliceosome	0.424441	0.700418	RP9/SF3B5/SNRPD3/EIF4A3
brown	Ras signaling pathway	0.425741	0.700418	MAPK3/GNB2/CALM1/RAB5B/RGL2/RELA
brown	Inflammatory bowel disease	0.433134	0.707805	STAT6/RELA
brown	Adrenergic signaling in cardiomyocytes	0.439629	0.707805	MAPK3/CALM1/GNAI2/ADCY3
brown	Transcriptional misregulation in cancer	0.441299	0.707805	SPI1/MMP9/RXRA/TAF15/RELA
brown	Insulin resistance	0.441628	0.707805	TNFRSF1A/PTPN1/RELA
brown	Glycolysis / Gluconeogenesis	0.448507	0.714221	HK3/TPI1
brown	Renin secretion	0.463644	0.720279	CALM1/GNAI2
brown	Chemical carcinogenesis - DNA adducts	0.463644	0.720279	GSTO1/MGST3
brown	Renal cell carcinoma	0.463644	0.720279	MAPK3/EP300
brown	RIG-I-like receptor signaling pathway	0.471122	0.720279	NLRX1/RELA
brown	Epithelial cell signaling in Helicobacter pylori infection	0.471122	0.720279	CCL5/RELA
brown	Central carbon metabolism in cancer	0.471122	0.720279	MAPK3/HK3
brown	Butanoate metabolism	0.472607	0.720279	ACAT1
brown	Serotonergic synapse	0.482718	0.727138	MAPK3/GNB2/GNAI2
brown	Phototransduction	0.484543	0.727138	CALM1
brown	Drug metabolism - cytochrome P450	0.485889	0.727138	GSTO1/MGST3
brown	Inositol phosphate metabolism	0.493176	0.728087	TPI1/IMPA2
brown	Glyoxylate and dicarboxylate metabolism	0.49621	0.728087	ACAT1
brown	Antifolate resistance	0.49621	0.728087	RELA
brown	Neurotrophin signaling pathway	0.505554	0.728087	MAPK3/CALM1/RELA
brown	Glioma	0.507555	0.728087	MAPK3/CALM1
brown	Galactose metabolism	0.507614	0.728087	HK3
brown	Circadian rhythm	0.507614	0.728087	CSNK1D
brown	Pancreatic cancer	0.514645	0.728087	MAPK3/RELA
brown	Chronic myeloid leukemia	0.514645	0.728087	MAPK3/RELA
brown	Autophagy - other	0.518762	0.728087	ATG2A
brown	Apoptosis - multiple species	0.518762	0.728087	TNFRSF1A
brown	Metabolism of xenobiotics by cytochrome P450	0.528623	0.737759	GSTO1/MGST3
brown	Protein processing in endoplasmic reticulum	0.541833	0.75197	DAD1/NSFL1C/PPP1R15A/SEC61G
brown	MicroRNAs in cancer	0.553584	0.756193	MAPK3/ITGA5/EP300/FSCN1/IGF2BP1/MMP9/NOTCH1
brown	Starch and sucrose metabolism	0.560898	0.756193	HK3
brown	Oocyte meiosis	0.570768	0.756193	MAPK3/CALM1/ADCY3
brown	Natural killer cell mediated cytotoxicity	0.570768	0.756193	MAPK3/KLRD1/CD244
brown	Biosynthesis of nucleotide sugars	0.570845	0.756193	HK3
brown	Aldosterone-regulated sodium reabsorption	0.570845	0.756193	MAPK3
brown	Complement and coagulation cascades	0.575371	0.756193	C5AR1/ITGAX
brown	Lysosome	0.57596	0.756193	CTSD/M6PR/AP3M2
brown	Dopaminergic synapse	0.57596	0.756193	GNB2/CALM1/GNAI2
brown	Cardiac muscle contraction	0.588096	0.756193	COX5A/COX5B
brown	Various types of N-glycan biosynthesis	0.590073	0.756193	DAD1
brown	Glycine, serine and threonine metabolism	0.599363	0.756193	CBS
brown	Longevity regulating pathway	0.600538	0.756193	ADCY3/RELA
brown	Bile secretion	0.600538	0.756193	ADCY3/RXRA
brown	Alcoholism	0.612991	0.756193	MAPK3/GNB2/CALM1/GNAI2
brown	Tryptophan metabolism	0.617319	0.756193	ACAT1
brown	Graft-versus-host disease	0.617319	0.756193	KLRD1
brown	Small cell lung cancer	0.618671	0.756193	RXRA/RELA
brown	Human papillomavirus infection	0.623573	0.756193	MAPK3/ITGA5/EP300/TNFRSF1A/IRF1/NOTCH1/RELA
brown	Salivary secretion	0.624573	0.756193	CALM1/ADCY3
brown	Alcoholic liver disease	0.625698	0.756193	TNFRSF1A/C5AR1/RELA
brown	Fatty acid degradation	0.625995	0.756193	ACAT1
brown	Porphyrin metabolism	0.625995	0.756193	BLVRA
brown	TGF-beta signaling pathway	0.630406	0.756193	MAPK3/EP300
brown	Staphylococcus aureus infection	0.641859	0.756193	SELPLG/C5AR1
brown	Dilated cardiomyopathy	0.641859	0.756193	ITGA5/ADCY3
brown	Phosphatidylinositol signaling system	0.647481	0.756193	CALM1/IMPA2
brown	Inflammatory mediator regulation of TRP channels	0.653033	0.756193	CALM1/ADCY3
brown	Aldosterone synthesis and secretion	0.653033	0.756193	CALM1/ADCY3
brown	Choline metabolism in cancer	0.653033	0.756193	MAPK3/SLC44A2
brown	Phospholipase D signaling pathway	0.653573	0.756193	MAPK3/CYTH4/ADCY3
brown	Cell adhesion molecules	0.658073	0.756193	SELPLG/ESAM/VSIR
brown	Hematopoietic cell lineage	0.658516	0.756193	ITGA5/ANPEP
brown	Pyruvate metabolism	0.658785	0.756193	ACAT1
brown	Carbohydrate digestion and absorption	0.658785	0.756193	HK3
brown	AGE-RAGE signaling pathway in diabetic complications	0.66393	0.756193	MAPK3/RELA
brown	Valine, leucine and isoleucine degradation	0.666525	0.756193	ACAT1
brown	Epstein-Barr virus infection	0.673206	0.756193	RELB/PSMC2/PSMD1/RELA
brown	Amino sugar and nucleotide sugar metabolism	0.674091	0.756193	HK3
brown	Ether lipid metabolism	0.674091	0.756193	PAFAH1B1
brown	Intestinal immune network for IgA production	0.674091	0.756193	LTBR
brown	Pancreatic secretion	0.674551	0.756193	ADCY3/RAB8A
brown	Cysteine and methionine metabolism	0.681486	0.756193	CBS
brown	Cushing syndrome	0.684193	0.756193	MAPK3/GNAI2/ADCY3
brown	Proteoglycans in cancer	0.684448	0.756193	MAPK3/ITGA5/HCLS1/MMP9
brown	T cell receptor signaling pathway	0.684899	0.756193	MAPK3/RELA
brown	Arginine and proline metabolism	0.688714	0.757041	PYCR2
brown	Glucagon signaling pathway	0.699918	0.765966	CALM1/EP300
brown	Fatty acid metabolism	0.728783	0.794057	ACAT1
brown	Endometrial cancer	0.734943	0.79457	MAPK3
brown	Hepatocellular carcinoma	0.735651	0.79457	MAPK3/GSTO1/MGST3
brown	VEGF signaling pathway	0.740964	0.796844	MAPK3
brown	Steroid hormone biosynthesis	0.752601	0.80587	AKR1C3
brown	Longevity regulating pathway - multiple species	0.758223	0.808406	ADCY3
brown	GnRH secretion	0.769088	0.816486	MAPK3
brown	Cortisol synthesis and secretion	0.774338	0.818561	ADCY3
brown	Aminoacyl-tRNA biosynthesis	0.779468	0.820493	CARS2
brown	Retinol metabolism	0.789384	0.82102	DGAT1
brown	Fc epsilon RI signaling pathway	0.789384	0.82102	MAPK3
brown	Amphetamine addiction	0.794174	0.82102	CALM1
brown	Calcium signaling pathway	0.795701	0.82102	CALM1/VDAC3/VDAC1/ADCY3
brown	MAPK signaling pathway	0.798885	0.82102	MAPK3/MAP3K11/RELB/TNFRSF1A/RELA
brown	FoxO signaling pathway	0.799799	0.82102	MAPK3/EP300
brown	Mitophagy - animal	0.807905	0.822543	RELA
brown	Melanoma	0.807905	0.822543	MAPK3
brown	p53 signaling pathway	0.812276	0.823618	CD82
brown	PPAR signaling pathway	0.820724	0.824815	RXRA
brown	Thyroid hormone synthesis	0.820724	0.824815	ADCY3
brown	Endocytosis	0.823417	0.824815	CYTH4/ARPC5L/RAB5B/RAB8A
brown	Arrhythmogenic right ventricular cardiomyopathy	0.828794	0.826867	ITGA5
brown	Antigen processing and presentation	0.832692	0.827433	KLRD1
brown	EGFR tyrosine kinase inhibitor resistance	0.836502	0.827907	MAPK3
brown	Breast cancer	0.848943	0.834239	MAPK3/NOTCH1
brown	Gastric cancer	0.854252	0.834239	MAPK3/RXRA
brown	ErbB signaling pathway	0.857616	0.834239	MAPK3
brown	Insulin secretion	0.860862	0.834239	ADCY3
brown	Colorectal cancer	0.860862	0.834239	MAPK3
brown	Biosynthesis of cofactors	0.864366	0.834239	ADSL/ALPL
brown	ECM-receptor interaction	0.867133	0.834239	ITGA5
brown	mTOR signaling pathway	0.871528	0.834239	MAPK3/TNFRSF1A
brown	Hypertrophic cardiomyopathy	0.873123	0.834239	ITGA5
brown	Rheumatoid arthritis	0.881609	0.838964	CCL5
brown	JAK-STAT signaling pathway	0.884822	0.838964	EP300/STAT6
brown	Glycerophospholipid metabolism	0.894515	0.844929	PGS1
brown	Cytokine-cytokine receptor interaction	0.905076	0.850302	TNFRSF1A/LTBR/CXCL16/CCL5
brown	PI3K-Akt signaling pathway	0.907049	0.850302	MAPK3/GNB2/ITGA5/RXRA/RELA
brown	Cell cycle	0.944807	0.882368	EP300
brown	Measles	0.959174	0.88914	RELA
brown	Ubiquitin mediated proteolysis	0.961921	0.88914	MGRN1
brown	Signaling pathways regulating pluripotency of stem cells	0.962795	0.88914	MAPK3
brown	Herpes simplex virus 1 infection	0.971129	0.892052	ITGA5/TNFRSF1A/ZNF671/CCL5/ZNF544/RELA
brown	Hippo signaling pathway	0.97313	0.892052	CSNK1D
brown	Wnt signaling pathway	0.978711	0.893869	EP300
brown	Olfactory transduction	0.999614	0.906406	CALM1/ADCY3
brown	Neuroactive ligand-receptor interaction	0.999735	0.906406	C5AR1
grey60	Malaria	0.0094201	0.347535	IL18/ITGB2
grey60	Legionellosis	0.0121196	0.347535	IL18/ITGB2
grey60	Herpes simplex virus 1 infection	0.0133848	0.347535	ZNF223/ZNF577/EIF2AK4/ZNF486/ZNF773
grey60	B cell receptor signaling pathway	0.0241136	0.46958	DAPP1/LILRB1
grey60	Rheumatoid arthritis	0.0304573	0.474493	IL18/ITGB2
grey60	Non-homologous end-joining	0.0378045	0.484033	DCLRE1C
grey60	Thiamine metabolism	0.0434976	0.484033	ALPP
grey60	Steroid biosynthesis	0.0575894	0.494766	HSD17B7
grey60	alpha-Linolenic acid metabolism	0.0714822	0.494766	PLA2G2D
grey60	Folate biosynthesis	0.0742371	0.494766	ALPP
grey60	Linoleic acid metabolism	0.0824549	0.494766	PLA2G2D
grey60	Base excision repair	0.0933033	0.494766	MBD4
grey60	Tuberculosis	0.0982889	0.494766	IL18/ITGB2
grey60	Mucin type O-glycan biosynthesis	0.101359	0.494766	GALNT3
grey60	African trypanosomiasis	0.104029	0.494766	IL18
grey60	Primary immunodeficiency	0.106691	0.494766	DCLRE1C
grey60	Fat digestion and absorption	0.119889	0.494766	PLA2G2D
grey60	Other types of O-glycan biosynthesis	0.130313	0.494766	GALNT3
grey60	Ether lipid metabolism	0.13548	0.494766	PLA2G2D
grey60	Human T-cell leukemia virus 1 infection	0.139028	0.494766	ITGB2/SRF
grey60	Ovarian steroidogenesis	0.140618	0.494766	HSD17B7
grey60	Viral myocarditis	0.163379	0.494766	ITGB2
grey60	Steroid hormone biosynthesis	0.165872	0.494766	HSD17B7
grey60	Arachidonic acid metabolism	0.165872	0.494766	PLA2G2D
grey60	Cytosolic DNA-sensing pathway	0.170837	0.494766	IL18
grey60	Inflammatory bowel disease	0.175773	0.494766	IL18
grey60	Gastric acid secretion	0.202424	0.494766	SSTR2
grey60	Pertussis	0.202424	0.494766	ITGB2
grey60	Leishmaniasis	0.204806	0.494766	ITGB2
grey60	Drug metabolism - other enzymes	0.211909	0.494766	CES2
grey60	Cytokine-cytokine receptor interaction	0.216489	0.494766	IL18/TNFSF15
grey60	Complement and coagulation cascades	0.223613	0.494766	ITGB2
grey60	Bile secretion	0.232856	0.494766	SLC4A5
grey60	Staphylococcus aureus infection	0.248779	0.494766	ITGB2
grey60	mRNA surveillance pathway	0.251027	0.494766	PPP2R3A
grey60	Glycerophospholipid metabolism	0.253269	0.494766	PLA2G2D
grey60	Viral protein interaction with cytokine and cytokine receptor	0.257734	0.494766	IL18
grey60	Pancreatic secretion	0.262174	0.494766	PLA2G2D
grey60	Amoebiasis	0.262174	0.494766	ITGB2
grey60	Th17 cell differentiation	0.27534	0.494766	AHR
grey60	Leukocyte transendothelial migration	0.288281	0.494766	ITGB2
grey60	Sphingolipid signaling pathway	0.298895	0.494766	PPP2R3A
grey60	Growth hormone synthesis, secretion and action	0.298895	0.494766	SSTR2
grey60	AMPK signaling pathway	0.301	0.494766	PPP2R3A
grey60	Osteoclast differentiation	0.31762	0.494766	LILRB1
grey60	Natural killer cell mediated cytotoxicity	0.323755	0.494766	ITGB2
grey60	Lysosome	0.325788	0.494766	CD68
grey60	Dopaminergic synapse	0.325788	0.494766	PPP2R3A
grey60	Vascular smooth muscle contraction	0.329837	0.494766	PLA2G2D
grey60	Yersinia infection	0.335866	0.494766	IL18
grey60	Measles	0.339856	0.494766	EIF2AK4
grey60	Autophagy - animal	0.343824	0.494766	EIF2AK4
grey60	Cell adhesion molecules	0.359467	0.494766	ITGB2
grey60	Adrenergic signaling in cardiomyocytes	0.361397	0.494766	PPP2R3A
grey60	Phagosome	0.36524	0.494766	ITGB2
grey60	Biosynthesis of cofactors	0.367153	0.494766	ALPP
grey60	Cushing syndrome	0.370964	0.494766	AHR
grey60	Hippo signaling pathway	0.374752	0.494766	ITGB2
grey60	Hepatitis C	0.374752	0.494766	EIF2AK4
grey60	cGMP-PKG signaling pathway	0.393367	0.50338	SRF
grey60	Protein processing in endoplasmic reticulum	0.400663	0.50338	EIF2AK4
grey60	Influenza A	0.400663	0.50338	IL18
grey60	NOD-like receptor signaling pathway	0.4238	0.520921	IL18
grey60	Neutrophil extracellular trap formation	0.434188	0.520921	ITGB2
grey60	Pathogenic Escherichia coli infection	0.44608	0.520921	IL18
grey60	Viral carcinogenesis	0.457732	0.520921	SRF
grey60	Proteoglycans in cancer	0.459378	0.520921	PDCD4
grey60	Rap1 signaling pathway	0.467533	0.520921	ITGB2
grey60	Chemical carcinogenesis - receptor activation	0.470762	0.520921	AHR
grey60	Lipid and atherosclerosis	0.47557	0.520921	IL18
grey60	Regulation of actin cytoskeleton	0.480336	0.520921	ITGB2
grey60	cAMP signaling pathway	0.485061	0.520921	SSTR2
grey60	Chemical carcinogenesis - reactive oxygen species	0.488188	0.520921	AHR
grey60	Ras signaling pathway	0.502035	0.528458	PLA2G2D
grey60	Shigellosis	0.52432	0.540362	IL18
grey60	Salmonella infection	0.527218	0.540362	IL18
grey60	MAPK signaling pathway	0.588125	0.594959	SRF
grey60	MicroRNAs in cancer	0.60791	0.607089	PDCD4
grey60	Human papillomavirus infection	0.632498	0.623649	PPP2R3A
grey60	Neuroactive ligand-receptor interaction	0.656671	0.632517	SSTR2
grey60	PI3K-Akt signaling pathway	0.657732	0.632517	PPP2R3A
purple	Mitophagy - animal	0.000904118	0.151242	ATF4/CITED2/USP8/BCL2L13/GABARAP
purple	Prion disease	0.00212691	0.151242	ATF4/NDUFAB1/NCF2/NDUFB10/PSMB6/NDUFA11/PSMB4/NDUFA7/CREB3L2
purple	Retrograde endocannabinoid signaling	0.00445807	0.151242	NDUFAB1/PRKCB/NDUFB10/NDUFA11/NDUFA7/PRKCA
purple	Parathyroid hormone synthesis, secretion and action	0.0049638	0.151242	ATF4/RHOA/PRKCB/PRKCA/CREB3L2
purple	Diabetic cardiomyopathy	0.00525182	0.151242	NDUFAB1/NCF2/PRKCB/NDUFB10/NDUFA11/NDUFA7/PRKCA
purple	Viral carcinogenesis	0.00539313	0.151242	ATF4/YWHAG/HDAC4/RHOA/RANBP1/CREB3L2/H2BC21
purple	Amphetamine addiction	0.00578211	0.151242	ATF4/PRKCB/PRKCA/CREB3L2
purple	Leukocyte transendothelial migration	0.00673848	0.151242	F11R/RHOA/NCF2/PRKCB/PRKCA
purple	Thyroid hormone synthesis	0.0077539	0.151242	ATF4/PRKCB/PRKCA/CREB3L2
purple	Thyroid hormone signaling pathway	0.00862154	0.151242	MED1/PRKCB/NCOA1/PRKCA/MYC
purple	Ferroptosis	0.00887911	0.151242	ACSL1/FTH1/SAT2
purple	ErbB signaling pathway	0.0119402	0.178747	PRKCB/CBL/PRKCA/MYC
purple	Insulin secretion	0.0124248	0.178747	ATF4/PRKCB/PRKCA/CREB3L2
purple	Yersinia infection	0.0142351	0.178747	PKN2/RHOA/WIPF1/GIT2/MEFV
purple	Neutrophil extracellular trap formation	0.0144398	0.178747	HDAC4/NCF2/PRKCB/FCGR3B/PRKCA/H2BC21
purple	N-Glycan biosynthesis	0.0152638	0.178747	B4GALT1/ALG5/RPN2
purple	Ubiquitin mediated proteolysis	0.016399	0.180744	TRIP12/UBE4B/CBL/UBE2H/VHL
purple	Aldosterone synthesis and secretion	0.0192387	0.197844	ATF4/PRKCB/PRKCA/CREB3L2
purple	Proteoglycans in cancer	0.0202578	0.197844	RHOA/PRKCB/CBL/HPSE/PRKCA/MYC
purple	Parkinson disease	0.0211181	0.197844	ATF4/NDUFAB1/NDUFB10/PSMB6/NDUFA11/PSMB4/NDUFA7
purple	Non-alcoholic fatty liver disease	0.0230241	0.205428	ATF4/NDUFAB1/NDUFB10/NDUFA11/NDUFA7
purple	Hepatitis B	0.0272211	0.231835	ATF4/PRKCB/PRKCA/MYC/CREB3L2
purple	Human cytomegalovirus infection	0.0302598	0.238155	ATF4/RHOA/PRKCB/PRKCA/MYC/CREB3L2
purple	Cholinergic synapse	0.0305053	0.238155	ATF4/PRKCB/PRKCA/CREB3L2
purple	Long-term potentiation	0.0328823	0.242574	ATF4/PRKCB/PRKCA
purple	Thermogenesis	0.0344138	0.242574	ACSL1/NDUFAB1/NDUFB10/NDUFA11/NDUFA7/CREB3L2
purple	Growth hormone synthesis, secretion and action	0.0359068	0.242574	ATF4/PRKCB/PRKCA/CREB3L2
purple	Amyotrophic lateral sclerosis	0.0362498	0.242574	ATF4/NDUFAB1/NDUFB10/HNRNPA2B1/PSMB6/NDUFA11/PSMB4/NDUFA7
purple	Huntington disease	0.0408336	0.263825	NDUFAB1/NDUFB10/PSMB6/NDUFA11/PSMB4/NDUFA7/CREB3L2
purple	NOD-like receptor signaling pathway	0.0434674	0.27148	PKN2/RHOA/TXNIP/GABARAP/MEFV
purple	Leishmaniasis	0.0466402	0.276615	NCF2/PRKCB/FCGR3B
purple	Alzheimer disease	0.0472421	0.276615	ATF4/NDUFAB1/RTN3/NDUFB10/PSMB6/NDUFA11/PSMB4/NDUFA7
purple	Dopaminergic synapse	0.0494003	0.280487	ATF4/PRKCB/PRKCA/CREB3L2
purple	Oxidative phosphorylation	0.0516939	0.284877	NDUFAB1/NDUFB10/NDUFA11/NDUFA7
purple	DNA replication	0.0543081	0.288803	POLD4/RNASEH2B
purple	Aldosterone-regulated sodium reabsorption	0.0570304	0.288803	PRKCB/PRKCA
purple	African trypanosomiasis	0.0570304	0.288803	PRKCB/PRKCA
purple	Pathways of neurodegeneration - multiple diseases	0.060344	0.293828	ATF4/NDUFAB1/PRKCB/NDUFB10/PSMB6/NDUFA11/PSMB4/NDUFA7/PRKCA
purple	Various types of N-glycan biosynthesis	0.0626142	0.293828	B4GALT1/RPN2
purple	Spinocerebellar ataxia	0.0627272	0.293828	PRKCB/PSMB6/PSMB4/PRKCA
purple	GABAergic synapse	0.066307	0.303021	PRKCB/GABARAP/PRKCA
purple	Chemical carcinogenesis - receptor activation	0.0711428	0.317379	ATF4/PRKCB/PRKCA/MYC/CREB3L2
purple	GnRH signaling pathway	0.0735853	0.320641	ATF4/PRKCB/PRKCA
purple	TGF-beta signaling pathway	0.0754587	0.321331	RHOA/ID2/MYC
purple	Phosphatidylinositol signaling system	0.0812052	0.321863	PRKCB/MTMR4/PRKCA
purple	Fc gamma R-mediated phagocytosis	0.0812052	0.321863	PRKCB/FCGR3B/PRKCA
purple	Choline metabolism in cancer	0.083162	0.321863	PRKCB/CHPT1/PRKCA
purple	Proteasome	0.0834933	0.321863	PSMB6/PSMB4
purple	Chemical carcinogenesis - reactive oxygen species	0.0841725	0.321863	NDUFAB1/NCF2/NDUFB10/NDUFA11/NDUFA7
purple	Melanogenesis	0.0891536	0.334092	PRKCB/PRKCA/CREB3L2
purple	Pancreatic secretion	0.0911905	0.335024	RHOA/PRKCB/PRKCA
purple	Cocaine addiction	0.0930086	0.335132	ATF4/CREB3L2
purple	Wnt signaling pathway	0.0976588	0.342931	RHOA/PRKCB/PRKCA/MYC
purple	Glucagon signaling pathway	0.101663	0.342931	ATF4/PYGL/CREB3L2
purple	Insulin resistance	0.103813	0.342931	PYGL/PRKCB/CREB3L2
purple	Protein processing in endoplasmic reticulum	0.10422	0.342931	ATF4/UBE4B/SAR1A/RPN2
purple	HIF-1 signaling pathway	0.105982	0.342931	PRKCB/VHL/PRKCA
purple	Endocrine and other factor-regulated calcium reabsorption	0.106155	0.342931	PRKCB/PRKCA
purple	Fatty acid metabolism	0.119767	0.374008	ACSL1/PPT1
purple	Legionellosis	0.119767	0.374008	SAR1A/BCL2L13
purple	Endocytosis	0.122587	0.37654	RHOA/WIPF1/CBL/USP8/GIT2
purple	VEGF signaling pathway	0.126729	0.381311	PRKCB/PRKCA
purple	Sphingolipid signaling pathway	0.128614	0.381311	RHOA/PRKCB/PRKCA
purple	Long-term depression	0.130246	0.381311	PRKCB/PRKCA
purple	Alcoholism	0.132391	0.38163	ATF4/HDAC4/CREB3L2/H2BC21
purple	Glycosaminoglycan biosynthesis - keratan sulfate	0.137183	0.389451	B4GALT1
purple	GnRH secretion	0.144532	0.404191	PRKCB/PRKCA
purple	Cortisol synthesis and secretion	0.148155	0.408228	ATF4/CREB3L2
purple	Relaxin signaling pathway	0.152802	0.414932	ATF4/PRKCA/CREB3L2
purple	Acute myeloid leukemia	0.155454	0.416104	DUSP6/MYC
purple	Natural killer cell mediated cytotoxicity	0.157806	0.416449	PRKCB/FCGR3B/PRKCA
purple	Lysosome	0.160327	0.417225	PPT1/PSAP/GNPTG
purple	Vascular smooth muscle contraction	0.165406	0.41763	RHOA/PRKCB/PRKCA
purple	PI3K-Akt signaling pathway	0.165909	0.41763	ATF4/YWHAG/PKN2/PRKCA/MYC/CREB3L2
purple	Fatty acid biosynthesis	0.17284	0.41763	ACSL1
purple	Other glycan degradation	0.17284	0.41763	MAN2B2
purple	Non-small cell lung cancer	0.173991	0.41763	PRKCB/PRKCA
purple	Estrogen signaling pathway	0.175707	0.41763	ATF4/NCOA1/CREB3L2
purple	Rap1 signaling pathway	0.177676	0.41763	RHOA/PRKCB/SKAP1/PRKCA
purple	Glycosaminoglycan degradation	0.181525	0.41763	HPSE
purple	Glioma	0.185281	0.41763	PRKCB/PRKCA
purple	Lipid and atherosclerosis	0.18816	0.41763	ATF4/RHOA/NCF2/PRKCA
purple	Gastric acid secretion	0.189068	0.41763	PRKCB/PRKCA
purple	Chronic myeloid leukemia	0.189068	0.41763	CBL/MYC
purple	Steroid biosynthesis	0.190119	0.41763	FDFT1
purple	Bacterial invasion of epithelial cells	0.192866	0.41763	RHOA/CBL
purple	MAPK signaling pathway	0.194478	0.41763	ATF4/PRKCB/DUSP6/PRKCA/MYC
purple	EGFR tyrosine kinase inhibitor resistance	0.200492	0.41763	PRKCB/PRKCA
purple	Human T-cell leukemia virus 1 infection	0.203168	0.41763	ATF4/RANBP1/MYC/CREB3L2
purple	Histidine metabolism	0.207041	0.41763	HAL
purple	Adrenergic signaling in cardiomyocytes	0.207615	0.41763	ATF4/PRKCA/CREB3L2
purple	Mannose type O-glycan biosynthesis	0.21537	0.41763	B4GALT1
purple	Mismatch repair	0.21537	0.41763	POLD4
purple	Renin-angiotensin system	0.21537	0.41763	PRCP
purple	Oxytocin signaling pathway	0.218537	0.41763	RHOA/PRKCB/PRKCA
purple	Cushing syndrome	0.221287	0.41763	ATF4/USP8/CREB3L2
purple	mTOR signaling pathway	0.224044	0.41763	RHOA/PRKCB/PRKCA
purple	MicroRNAs in cancer	0.224437	0.41763	HDAC4/RHOA/PRKCB/PRKCA/MYC
purple	Ras signaling pathway	0.225205	0.41763	RHOA/PRKCB/RALBP1/PRKCA
purple	Coronavirus disease - COVID-19	0.225205	0.41763	RPLP1/PRKCB/PRKCA/RPL14
purple	Hippo signaling pathway	0.226808	0.41763	YWHAG/ID2/MYC
purple	Colorectal cancer	0.227437	0.41763	RHOA/MYC
purple	Ribosome	0.229579	0.41763	RPLP1/MRPL15/RPL14
purple	Gap junction	0.235189	0.423722	PRKCB/PRKCA
purple	Longevity regulating pathway	0.239072	0.426614	ATF4/CREB3L2
purple	Morphine addiction	0.246846	0.429962	PRKCB/PRKCA
purple	Fatty acid elongation	0.247832	0.429962	PPT1
purple	Glycosphingolipid biosynthesis - lacto and neolacto series	0.247832	0.429962	B4GALT1
purple	Salivary secretion	0.254631	0.433993	PRKCB/PRKCA
purple	cGMP-PKG signaling pathway	0.254788	0.433993	ATF4/RHOA/CREB3L2
purple	Hepatocellular carcinoma	0.257616	0.434856	PRKCB/PRKCA/MYC
purple	Circadian entrainment	0.270217	0.448054	PRKCB/PRKCA
purple	Prostate cancer	0.270217	0.448054	ATF4/CREB3L2
purple	Inflammatory mediator regulation of TRP channels	0.274114	0.450528	PRKCB/PRKCA
purple	Galactose metabolism	0.278966	0.451606	B4GALT1
purple	AGE-RAGE signaling pathway in diabetic complications	0.281905	0.451606	PRKCB/PRKCA
purple	Autophagy - other	0.286548	0.451606	GABARAP
purple	Amoebiasis	0.289691	0.451606	PRKCB/PRKCA
purple	Tuberculosis	0.291843	0.451606	TLR1/RHOA/FCGR3B
purple	Protein digestion and absorption	0.293581	0.451606	PRCP/SLC36A1
purple	Fructose and mannose metabolism	0.294052	0.451606	ENOSF1
purple	Base excision repair	0.294052	0.451606	POLD4
purple	T cell receptor signaling pathway	0.297469	0.45314	RHOA/GRAP2
purple	Starch and sucrose metabolism	0.316097	0.470053	PYGL
purple	Mucin type O-glycan biosynthesis	0.316097	0.470053	ST6GALNAC2
purple	Nicotinate and nicotinamide metabolism	0.316097	0.470053	NT5C2
purple	Thyroid cancer	0.323294	0.474591	MYC
purple	Chemokine signaling pathway	0.326396	0.474591	RHOA/PRKCB/PPBP
purple	TNF signaling pathway	0.328433	0.474591	ATF4/CREB3L2
purple	Transcriptional misregulation in cancer	0.329281	0.474591	DUSP6/ID2/MYC
purple	Glutamatergic synapse	0.336125	0.480757	PRKCB/PRKCA
purple	Serotonergic synapse	0.339961	0.482561	PRKCB/PRKCA
purple	Homologous recombination	0.351338	0.485844	POLD4
purple	Bladder cancer	0.351338	0.485844	MYC
purple	Focal adhesion	0.352347	0.485844	RHOA/PRKCB/PRKCA
purple	Epstein-Barr virus infection	0.355226	0.485844	SAP30L/SAP30/MYC
purple	Neurotrophin signaling pathway	0.35524	0.485844	ATF4/RHOA
purple	Fatty acid degradation	0.364926	0.495476	ACSL1
purple	Vasopressin-regulated water reabsorption	0.371615	0.500927	CREB3L2
purple	Cell cycle	0.381675	0.502128	YWHAG/MYC
purple	Human immunodeficiency virus 1 infection	0.383922	0.502128	PRKCB/APOBEC3A/PRKCA
purple	Purine metabolism	0.385416	0.502128	NT5C2/PFAS
purple	Osteoclast differentiation	0.389148	0.502128	NCF2/FCGR3B
purple	Other types of O-glycan biosynthesis	0.391265	0.502128	B4GALT1
purple	Nucleotide excision repair	0.391265	0.502128	POLD4
purple	Carbohydrate digestion and absorption	0.391265	0.502128	PRKCB
purple	Ether lipid metabolism	0.404026	0.511498	CHPT1
purple	Sphingolipid metabolism	0.404026	0.511498	PSAP
purple	Vibrio cholerae infection	0.410307	0.515964	PRKCA
purple	Arginine and proline metabolism	0.416523	0.519463	SAT2
purple	Systemic lupus erythematosus	0.418635	0.519463	FCGR3B/H2BC21
purple	Insulin signaling pathway	0.422272	0.52053	PYGL/CBL
purple	Fluid shear stress and atherosclerosis	0.429513	0.525994	RHOA/NCF2
purple	Autophagy - animal	0.436706	0.531331	GABARAP/MTMR4
purple	Signaling pathways regulating pluripotency of stem cells	0.443852	0.536455	ID2/MYC
purple	Hedgehog signaling pathway	0.446644	0.536455	CSNK1G2
purple	Spliceosome	0.457995	0.536643	THOC1/PRPF40A
purple	Breast cancer	0.457995	0.536643	NCOA1/MYC
purple	Pyrimidine metabolism	0.458257	0.536643	NT5C2
purple	Endometrial cancer	0.458257	0.536643	MYC
purple	Phospholipase D signaling pathway	0.461499	0.537082	RHOA/PRKCA
purple	Cell adhesion molecules	0.46499	0.537805	F11R/VCAN
purple	Mineral absorption	0.469629	0.539839	FTH1
purple	Phagosome	0.475384	0.543122	NCF2/FCGR3B
purple	Salmonella infection	0.486841	0.55284	RHOA/RHOB/MYC
purple	Hepatitis C	0.49244	0.555829	YWHAG/MYC
purple	Necroptosis	0.499166	0.560048	FTH1/PYGL
purple	Aminoacyl-tRNA biosynthesis	0.50235	0.560265	TARS1
purple	Retinol metabolism	0.512807	0.563233	ALDH1A1
purple	Fc epsilon RI signaling pathway	0.512807	0.563233	PRKCA
purple	Adipocytokine signaling pathway	0.517954	0.563233	ACSL1
purple	Renal cell carcinoma	0.517954	0.563233	VHL
purple	Epithelial cell signaling in Helicobacter pylori infection	0.523047	0.563233	F11R
purple	Central carbon metabolism in cancer	0.523047	0.563233	MYC
purple	Adherens junction	0.528087	0.56541	RHOA
purple	Tight junction	0.531945	0.566305	F11R/RHOA
purple	Inositol phosphate metabolism	0.538009	0.56666	MTMR4
purple	Influenza A	0.538327	0.56666	PRKCB/PRKCA
purple	PPAR signaling pathway	0.547726	0.571948	ACSL1
purple	Pertussis	0.552508	0.571948	RHOA
purple	Pancreatic cancer	0.552508	0.571948	RALBP1
purple	Axon guidance	0.572367	0.58925	RHOA/PRKCA
purple	Peroxisome	0.580169	0.59079	ACSL1
purple	B cell receptor signaling pathway	0.580169	0.59079	PRKCB
purple	Pathogenic Escherichia coli infection	0.615842	0.623726	RHOA/WIPF1
purple	Small cell lung cancer	0.622564	0.627144	MYC
purple	Staphylococcus aureus infection	0.638311	0.639569	FCGR3B
purple	Glycerophospholipid metabolism	0.64594	0.640363	CHPT1
purple	Endocrine resistance	0.64594	0.640363	MED1
purple	Viral protein interaction with cytokine and cytokine receptor	0.653409	0.644359	PPBP
purple	NF-kappa B signaling pathway	0.667884	0.648056	PRKCB
purple	Toll-like receptor signaling pathway	0.667884	0.648056	TLR1
purple	C-type lectin receptor signaling pathway	0.667884	0.648056	RHOA
purple	Regulation of actin cytoskeleton	0.670993	0.648056	RHOA/ITGAE
purple	cAMP signaling pathway	0.678335	0.651737	RHOA/CREB3L2
purple	Nucleocytoplasmic transport	0.681761	0.651737	THOC1
purple	AMPK signaling pathway	0.720045	0.683062	CREB3L2
purple	Calcium signaling pathway	0.72182	0.683062	PRKCB/PRKCA
purple	Platelet activation	0.731766	0.688994	RHOA
purple	FoxO signaling pathway	0.751121	0.700181	GABARAP
purple	Oocyte meiosis	0.751121	0.700181	YWHAG
purple	Apoptosis	0.764095	0.708749	ATF4
purple	Apelin signaling pathway	0.771556	0.712144	HDAC4
purple	Gastric cancer	0.794782	0.729985	MYC
purple	Cellular senescence	0.809635	0.74	MYC
purple	JAK-STAT signaling pathway	0.821517	0.747216	MYC
purple	Kaposi sarcoma-associated herpesvirus infection	0.87354	0.790695	MYC
purple	Shigellosis	0.928754	0.836631	RHOA
purple	Cytokine-cytokine receptor interaction	0.95777	0.858641	PPBP
purple	Human papillomavirus infection	0.971533	0.866832	CREB3L2
purple	Herpes simplex virus 1 infection	0.995388	0.883907	ZNF91
midnightblue	Glioma	0.00189172	0.129365	CAMK1G/CAMK1D/CAMK2A
midnightblue	Aldosterone synthesis and secretion	0.00404968	0.129365	CAMK1G/CAMK1D/CAMK2A
midnightblue	HIF-1 signaling pathway	0.00545546	0.129365	MKNK2/CAMK2A/MKNK1
midnightblue	Graft-versus-host disease	0.00845887	0.129365	KIR3DL2/KIR3DL1
midnightblue	Natural killer cell mediated cytotoxicity	0.00906393	0.129365	KIR3DL2/KIR3DL1/PTPN6
midnightblue	Insulin signaling pathway	0.0102414	0.129365	G6PC/MKNK2/MKNK1
midnightblue	Oxytocin signaling pathway	0.0140461	0.152079	CAMK1G/CAMK1D/CAMK2A
midnightblue	Antigen processing and presentation	0.0274173	0.259743	KIR3DL2/KIR3DL1
midnightblue	Inflammatory mediator regulation of TRP channels	0.0416715	0.308362	TRPA1/CAMK2A
midnightblue	Calcium signaling pathway	0.0443319	0.308362	CAMK1G/CAMK1D/CAMK2A
midnightblue	Glycosaminoglycan biosynthesis - keratan sulfate	0.0456276	0.308362	CHST1
midnightblue	Glucagon signaling pathway	0.048824	0.308362	G6PC/CAMK2A
midnightblue	Pantothenate and CoA biosynthesis	0.0676829	0.394589	VNN1
midnightblue	Butanoate metabolism	0.089247	0.426749	ACADS
midnightblue	Galactose metabolism	0.098341	0.426749	G6PC
midnightblue	beta-Alanine metabolism	0.098341	0.426749	ACADS
midnightblue	Propanoate metabolism	0.101353	0.426749	ACADS
midnightblue	Apoptosis - multiple species	0.101353	0.426749	BOK
midnightblue	RNA polymerase	0.107348	0.426997	POLR2H
midnightblue	Starch and sucrose metabolism	0.113304	0.426997	G6PC
midnightblue	Axon guidance	0.122015	0.426997	DPYSL5/CAMK2A
midnightblue	Fatty acid degradation	0.13385	0.426997	ACADS
midnightblue	Carbohydrate digestion and absorption	0.145385	0.426997	G6PC
midnightblue	Diabetic cardiomyopathy	0.145683	0.426997	COX6C/CAMK2A
midnightblue	Proteoglycans in cancer	0.147988	0.426997	PTPN6/CAMK2A
midnightblue	Valine, leucine and isoleucine degradation	0.148245	0.426997	ACADS
midnightblue	Fatty acid metabolism	0.173577	0.426997	ACADS
midnightblue	Olfactory transduction	0.178119	0.426997	OR51S1/OR4D6/CAMK2A
midnightblue	Cytosolic DNA-sensing pathway	0.19006	0.426997	POLR2H
midnightblue	Glycolysis / Gluconeogenesis	0.200872	0.426997	G6PC
midnightblue	Long-term potentiation	0.200872	0.426997	CAMK2A
midnightblue	Adipocytokine signaling pathway	0.206226	0.426997	G6PC
midnightblue	Amphetamine addiction	0.206226	0.426997	CAMK2A
midnightblue	Pathways of neurodegeneration - multiple diseases	0.208904	0.426997	PRPH/COX6C/CAMK2A
midnightblue	Adherens junction	0.211546	0.426997	PTPN6
midnightblue	Parkinson disease	0.221249	0.426997	COX6C/CAMK2A
midnightblue	Gastric acid secretion	0.224694	0.426997	CAMK2A
midnightblue	Leishmaniasis	0.227299	0.426997	PTPN6
midnightblue	Arrhythmogenic right ventricular cardiomyopathy	0.227299	0.426997	PKP2
midnightblue	B cell receptor signaling pathway	0.240194	0.426997	PTPN6
midnightblue	ErbB signaling pathway	0.247832	0.426997	CAMK2A
midnightblue	Insulin secretion	0.250361	0.426997	CAMK2A
midnightblue	Cardiac muscle contraction	0.252882	0.426997	COX6C
midnightblue	MAPK signaling pathway	0.256034	0.426997	MKNK2/MKNK1
midnightblue	PD-L1 expression and PD-1 checkpoint pathway in cancer	0.2579	0.426997	PTPN6
midnightblue	GnRH signaling pathway	0.267839	0.426997	CAMK2A
midnightblue	IL-17 signaling pathway	0.270304	0.426997	MAPK15
midnightblue	Huntington disease	0.271024	0.426997	COX6C/POLR2H
midnightblue	Circadian entrainment	0.27765	0.426997	CAMK2A
midnightblue	Viral protein interaction with cytokine and cytokine receptor	0.284924	0.426997	CXCL14
midnightblue	Melanogenesis	0.287333	0.426997	CAMK2A
midnightblue	T cell receptor signaling pathway	0.294514	0.429251	PTPN6
midnightblue	Insulin resistance	0.30398	0.434688	G6PC
midnightblue	Cholinergic synapse	0.315641	0.440975	CAMK2A
midnightblue	Carbon metabolism	0.320252	0.440975	ACADS
midnightblue	Neurotrophin signaling pathway	0.329385	0.440975	CAMK2A
midnightblue	AMPK signaling pathway	0.33165	0.440975	G6PC
midnightblue	Amyotrophic lateral sclerosis	0.343249	0.443238	PRPH/COX6C
midnightblue	FoxO signaling pathway	0.356081	0.443238	G6PC
midnightblue	Oocyte meiosis	0.356081	0.443238	CAMK2A
midnightblue	Dopaminergic synapse	0.358259	0.443238	CAMK2A
midnightblue	Oxidative phosphorylation	0.362593	0.443238	COX6C
midnightblue	Adrenergic signaling in cardiomyocytes	0.396268	0.459187	CAMK2A
midnightblue	Non-alcoholic fatty liver disease	0.406436	0.459187	COX6C
midnightblue	Cushing syndrome	0.406436	0.459187	CAMK2A
midnightblue	mTOR signaling pathway	0.408449	0.459187	CASTOR1
midnightblue	Ribosome	0.412457	0.459187	MRPL30
midnightblue	Necroptosis	0.414451	0.459187	CAMK2A
midnightblue	JAK-STAT signaling pathway	0.420393	0.459187	PTPN6
midnightblue	cGMP-PKG signaling pathway	0.430169	0.459187	ADRA2C
midnightblue	Wnt signaling pathway	0.430169	0.459187	CAMK2A
midnightblue	Tuberculosis	0.454849	0.478788	CAMK2A
midnightblue	Chemokine signaling pathway	0.476714	0.49493	CXCL14
midnightblue	Pathogenic Escherichia coli infection	0.485573	0.497315	PTPN6
midnightblue	Lipid and atherosclerosis	0.516285	0.521039	CAMK2A
midnightblue	cAMP signaling pathway	0.526124	0.521039	CAMK2A
midnightblue	Chemical carcinogenesis - reactive oxygen species	0.529361	0.521039	COX6C
midnightblue	Thermogenesis	0.543664	0.528257	COX6C
midnightblue	Shigellosis	0.566578	0.543553	TNIP1
midnightblue	Prion disease	0.603696	0.571922	COX6C
midnightblue	Cytokine-cytokine receptor interaction	0.632695	0.591995	CXCL14
midnightblue	Neuroactive ligand-receptor interaction	0.699686	0.639855	ADRA2C
midnightblue	PI3K-Akt signaling pathway	0.700731	0.639855	G6PC
midnightblue	Alzheimer disease	0.730496	0.659094	COX6C
lightgreen	Coronavirus disease - COVID-19	0.000115624	0.0098585	RPL5/RPL37A/RPS6/RPL10A/NFKBIA
lightgreen	Ribosome	0.000342278	0.0145918	RPL5/RPL37A/RPS6/RPL10A
lightgreen	EGFR tyrosine kinase inhibitor resistance	0.000652437	0.0155098	RPS6/GRB2/GSK3B
lightgreen	B cell receptor signaling pathway	0.000727622	0.0155098	GRB2/NFKBIA/GSK3B
lightgreen	Prostate cancer	0.00118642	0.0202316	GRB2/NFKBIA/GSK3B
lightgreen	T cell receptor signaling pathway	0.00145118	0.0206221	GRB2/NFKBIA/GSK3B
lightgreen	Neurotrophin signaling pathway	0.00213708	0.0260306	GRB2/NFKBIA/GSK3B
lightgreen	Osteoclast differentiation	0.00263126	0.0280437	GRB2/CYBA/NFKBIA
lightgreen	Insulin signaling pathway	0.00319114	0.0301117	RPS6/GRB2/GSK3B
lightgreen	Alcoholic liver disease	0.00353162	0.0301117	TRA2B/NFKBIA/GSK3B
lightgreen	mTOR signaling pathway	0.00460123	0.0332836	RPS6/GRB2/GSK3B
lightgreen	Hepatitis C	0.00468436	0.0332836	GRB2/NFKBIA/GSK3B
lightgreen	Endometrial cancer	0.00713908	0.0468231	GRB2/GSK3B
lightgreen	Chemokine signaling pathway	0.00818993	0.0498785	GRB2/NFKBIA/GSK3B
lightgreen	Renal cell carcinoma	0.00998712	0.0512362	ETS1/GRB2
lightgreen	Prolactin signaling pathway	0.0102674	0.0512362	GRB2/GSK3B
lightgreen	Lipid and atherosclerosis	0.0111573	0.0512362	CYBA/NFKBIA/GSK3B
lightgreen	Chronic myeloid leukemia	0.012022	0.0512362	GRB2/NFKBIA
lightgreen	Chemical carcinogenesis - reactive oxygen species	0.0123184	0.0512362	GRB2/CYBA/NFKBIA
lightgreen	Leishmaniasis	0.0123265	0.0512362	CYBA/NFKBIA
lightgreen	Human cytomegalovirus infection	0.0126193	0.0512362	GRB2/NFKBIA/GSK3B
lightgreen	Thermogenesis	0.0137059	0.0531186	RPS6/GRB2/COX14
lightgreen	ErbB signaling pathway	0.014883	0.0540618	GRB2/GSK3B
lightgreen	Colorectal cancer	0.0152174	0.0540618	GRB2/GSK3B
lightgreen	IL-17 signaling pathway	0.0180091	0.0614207	NFKBIA/GSK3B
lightgreen	Nucleocytoplasmic transport	0.0233749	0.0738156	NUP43/CASC3
lightgreen	Insulin resistance	0.0233749	0.0738156	NFKBIA/GSK3B
lightgreen	Growth hormone synthesis, secretion and action	0.0279989	0.0852597	GRB2/GSK3B
lightgreen	Relaxin signaling pathway	0.0324976	0.0948793	GRB2/NFKBIA
lightgreen	Natural killer cell mediated cytotoxicity	0.0334298	0.0948793	CD48/GRB2
lightgreen	Phenylalanine metabolism	0.0349415	0.0948793	MIF
lightgreen	Yersinia infection	0.0362899	0.0948793	NFKBIA/GSK3B
lightgreen	Measles	0.037264	0.0948793	NFKBIA/GSK3B
lightgreen	Other glycan degradation	0.0392272	0.0948793	GBA
lightgreen	Signaling pathways regulating pluripotency of stem cells	0.0392428	0.0948793	GRB2/GSK3B
lightgreen	Breast cancer	0.0412615	0.0948793	GRB2/GSK3B
lightgreen	PI3K-Akt signaling pathway	0.0412966	0.0948793	RPS6/GRB2/GSK3B
lightgreen	Gastric cancer	0.0422857	0.0948793	GRB2/GSK3B
lightgreen	Hepatitis B	0.0491755	0.107509	GRB2/NFKBIA
lightgreen	Hepatocellular carcinoma	0.0524867	0.11188	GRB2/GSK3B
lightgreen	NOD-like receptor signaling pathway	0.0616989	0.128308	CYBA/NFKBIA
lightgreen	Kaposi sarcoma-associated herpesvirus infection	0.0677236	0.137484	NFKBIA/GSK3B
lightgreen	Focal adhesion	0.0720562	0.138224	GRB2/GSK3B
lightgreen	Diabetic cardiomyopathy	0.0733109	0.138224	CYBA/GSK3B
lightgreen	Viral carcinogenesis	0.073941	0.138224	GRB2/NFKBIA
lightgreen	Proteoglycans in cancer	0.0745729	0.138224	RPS6/GRB2
lightgreen	Tyrosine metabolism	0.0769979	0.139683	MIF
lightgreen	Various types of N-glycan biosynthesis	0.0831551	0.14771	MGAT1
lightgreen	Human T-cell leukemia virus 1 infection	0.085585	0.148923	ETS1/NFKBIA
lightgreen	Ras signaling pathway	0.0922879	0.157375	ETS1/GRB2
lightgreen	Shigellosis	0.10263	0.169542	NFKBIA/GSK3B
lightgreen	Sphingolipid metabolism	0.1034	0.169542	GBA
lightgreen	N-Glycan biosynthesis	0.105401	0.169563	MGAT1
lightgreen	Hedgehog signaling pathway	0.117319	0.184679	GSK3B
lightgreen	Legionellosis	0.119291	0.184679	NFKBIA
lightgreen	Prion disease	0.121295	0.184679	CYBA/GSK3B
lightgreen	Cytosolic DNA-sensing pathway	0.131034	0.192572	NFKBIA
lightgreen	Basal cell carcinoma	0.131034	0.192572	GSK3B
lightgreen	Acute myeloid leukemia	0.138781	0.192572	GRB2
lightgreen	Retinol metabolism	0.140707	0.192572	RDH11
lightgreen	Fc epsilon RI signaling pathway	0.140707	0.192572	GRB2
lightgreen	Adipocytokine signaling pathway	0.14263	0.192572	NFKBIA
lightgreen	RIG-I-like receptor signaling pathway	0.144548	0.192572	NFKBIA
lightgreen	Epithelial cell signaling in Helicobacter pylori infection	0.144548	0.192572	NFKBIA
lightgreen	Non-small cell lung cancer	0.148372	0.194626	GRB2
lightgreen	Glioma	0.154079	0.199049	GRB2
lightgreen	Human papillomavirus infection	0.165645	0.210797	GRB2/GSK3B
lightgreen	Gap junction	0.178392	0.221055	GRB2
lightgreen	PD-L1 expression and PD-1 checkpoint pathway in cancer	0.180234	0.221055	NFKBIA
lightgreen	Th1 and Th2 cell differentiation	0.185739	0.221055	NFKBIA
lightgreen	Small cell lung cancer	0.185739	0.221055	NFKBIA
lightgreen	GnRH signaling pathway	0.187566	0.221055	GRB2
lightgreen	mRNA surveillance pathway	0.194836	0.221055	CASC3
lightgreen	Endocrine resistance	0.196643	0.221055	GRB2
lightgreen	Choline metabolism in cancer	0.196643	0.221055	GRB2
lightgreen	Melanogenesis	0.202044	0.221055	GSK3B
lightgreen	Chagas disease	0.203836	0.221055	NFKBIA
lightgreen	NF-kappa B signaling pathway	0.20741	0.221055	NFKBIA
lightgreen	Toll-like receptor signaling pathway	0.20741	0.221055	NFKBIA
lightgreen	C-type lectin receptor signaling pathway	0.20741	0.221055	NFKBIA
lightgreen	Th17 cell differentiation	0.214511	0.224884	NFKBIA
lightgreen	HIF-1 signaling pathway	0.216277	0.224884	RPS6
lightgreen	TNF signaling pathway	0.221553	0.224885	NFKBIA
lightgreen	Toxoplasmosis	0.221553	0.224885	NFKBIA
lightgreen	Leukocyte transendothelial migration	0.225052	0.225748	CYBA
lightgreen	Thyroid hormone signaling pathway	0.237179	0.235147	GSK3B
lightgreen	Cell cycle	0.245732	0.240826	GSK3B
lightgreen	FoxO signaling pathway	0.254194	0.242409	GRB2
lightgreen	Lysosome	0.255876	0.242409	GBA
lightgreen	Dopaminergic synapse	0.255876	0.242409	GSK3B
lightgreen	Apoptosis	0.262567	0.24268	NFKBIA
lightgreen	Estrogen signaling pathway	0.265891	0.24268	GRB2
lightgreen	Apelin signaling pathway	0.267548	0.24268	RPS6
lightgreen	Fluid shear stress and atherosclerosis	0.267548	0.24268	CYBA
lightgreen	Spliceosome	0.280675	0.248075	TRA2B
lightgreen	Phospholipase D signaling pathway	0.2823	0.248075	GRB2
lightgreen	Phagosome	0.288766	0.248075	CYBA
lightgreen	Biosynthesis of cofactors	0.290374	0.248075	RDH11
lightgreen	Non-alcoholic fatty liver disease	0.293579	0.248075	GSK3B
lightgreen	Cushing syndrome	0.293579	0.248075	GSK3B
lightgreen	Cellular senescence	0.295177	0.248075	ETS1
lightgreen	Hippo signaling pathway	0.296771	0.248075	GSK3B
lightgreen	JAK-STAT signaling pathway	0.304691	0.252223	GRB2
lightgreen	Wnt signaling pathway	0.312527	0.256222	GSK3B
lightgreen	Influenza A	0.318736	0.258823	NFKBIA
lightgreen	Axon guidance	0.335538	0.269896	GSK3B
lightgreen	Alcoholism	0.343045	0.273356	GRB2
lightgreen	Neutrophil extracellular trap formation	0.34751	0.27435	CYBA
lightgreen	Pathogenic Escherichia coli infection	0.357819	0.279897	NFKBIA
lightgreen	Epstein-Barr virus infection	0.365088	0.282987	NFKBIA
lightgreen	Human immunodeficiency virus 1 infection	0.379393	0.288824	NFKBIA
lightgreen	Chemical carcinogenesis - receptor activation	0.379393	0.288824	GRB2
lightgreen	cAMP signaling pathway	0.392008	0.295786	NFKBIA
lightgreen	Salmonella infection	0.429721	0.321398	NFKBIA
lightgreen	MAPK signaling pathway	0.48574	0.360136	GRB2
lightgreen	MicroRNAs in cancer	0.504373	0.370728	GRB2
lightgreen	Amyotrophic lateral sclerosis	0.562664	0.410038	NUP43
lightgreen	Alzheimer disease	0.582561	0.42094	GSK3B
lightgreen	Pathways of neurodegeneration - multiple diseases	0.663572	0.475447	GSK3B
lightgreen	Herpes simplex virus 1 infection	0.678337	0.481977	NFKBIA
salmon	Ribosome	3.46666e-16	3.13824e-14	RPL27/RPL4/RPS14/RPS29/RPS13/RPS3/RPL3/RPL13A/RPL30/RPL36/RPL31/RPS20/MRPL14/RPL8/MRPS15/RPLP0/RPL38
salmon	Coronavirus disease - COVID-19	3.27759e-12	1.48354e-10	RPL27/RPL4/RPS14/RPS29/RPS13/RPS3/RPL3/RPL13A/RPL30/RPL36/RPL31/RPS20/STAT3/RPL8/RPLP0/RPL38
salmon	Parkinson disease	9.94584e-05	0.0030012	UQCRQ/COX7C/NDUFB2/ATP5PF/NDUFS3/COX4I1/SOD1/PSMB1/TXN
salmon	Oxidative phosphorylation	0.000362885	0.00821265	UQCRQ/COX7C/NDUFB2/ATP5PF/NDUFS3/COX4I1
salmon	Prion disease	0.000659034	0.011932	UQCRQ/COX7C/NDUFB2/ATP5PF/NDUFS3/COX4I1/SOD1/PSMB1
salmon	Chemical carcinogenesis - reactive oxygen species	0.000983767	0.0148428	UQCRQ/COX7C/NDUFB2/ATP5PF/NDUFS3/COX4I1/SOD1
salmon	Huntington disease	0.00138301	0.0178855	UQCRQ/COX7C/NDUFB2/ATP5PF/NDUFS3/COX4I1/SOD1/PSMB1
salmon	Diabetic cardiomyopathy	0.00312193	0.0353271	UQCRQ/COX7C/NDUFB2/ATP5PF/NDUFS3/COX4I1
salmon	Amyotrophic lateral sclerosis	0.00407943	0.0410329	UQCRQ/COX7C/NDUFB2/ATP5PF/NDUFS3/COX4I1/SOD1/PSMB1
salmon	Non-alcoholic fatty liver disease	0.0048382	0.0437985	UQCRQ/COX7C/NDUFB2/NDUFS3/COX4I1
salmon	Thermogenesis	0.00598984	0.0492944	UQCRQ/COX7C/NDUFB2/ATP5PF/NDUFS3/COX4I1
salmon	Alzheimer disease	0.0188961	0.13294	UQCRQ/COX7C/NDUFB2/ATP5PF/NDUFS3/COX4I1/PSMB1
salmon	Pathways of neurodegeneration - multiple diseases	0.0190908	0.13294	UQCRQ/COX7C/NDUFB2/ATP5PF/NDUFS3/COX4I1/SOD1/PSMB1
salmon	Base excision repair	0.0230079	0.145178	POLE4/APEX1
salmon	Cardiac muscle contraction	0.0240557	0.145178	UQCRQ/COX7C/COX4I1
salmon	Primary immunodeficiency	0.0299466	0.169434	CD3D/ICOS
salmon	Ubiquinone and other terpenoid-quinone biosynthesis	0.0759238	0.386544	COQ5
salmon	Measles	0.0768594	0.386544	CD3D/EIF3H/STAT3
salmon	Peroxisome	0.11617	0.553498	PEX11B/SOD1
salmon	PD-L1 expression and PD-1 checkpoint pathway in cancer	0.132815	0.601163	CD3D/STAT3
salmon	Protein export	0.152295	0.647902	SRP14
salmon	Hematopoietic cell lineage	0.157455	0.647902	CD3D/CD2
salmon	T cell receptor signaling pathway	0.170086	0.669447	CD3D/ICOS
salmon	Th17 cell differentiation	0.180313	0.67767	CD3D/STAT3
salmon	Autophagy - other	0.205469	0.67767	ATG12
salmon	SNARE interactions in vesicular transport	0.211171	0.67767	VAMP8
salmon	Platelet activation	0.222033	0.67767	VAMP8/APBB1IP
salmon	DNA replication	0.228036	0.67767	POLE4
salmon	FoxO signaling pathway	0.240555	0.67767	STAT3/ATG12
salmon	Salmonella infection	0.262806	0.67767	RPS3/DYNC1LI2/TXN
salmon	Autophagy - animal	0.267145	0.67767	VAMP8/ATG12
salmon	Vasopressin-regulated water reabsorption	0.271298	0.67767	DYNC1LI2
salmon	Proteasome	0.281735	0.67767	PSMB1
salmon	Spliceosome	0.283117	0.67767	SNRPD2/SNRPF
salmon	Retrograde endocannabinoid signaling	0.285777	0.67767	NDUFB2/NDUFS3
salmon	Nucleotide excision repair	0.286899	0.67767	POLE4
salmon	Cell adhesion molecules	0.288437	0.67767	ICOS/CD2
salmon	Intestinal immune network for IgA production	0.297117	0.67767	ICOS
salmon	Biosynthesis of cofactors	0.299067	0.67767	MAT2A/COQ5
salmon	Cysteine and methionine metabolism	0.302171	0.67767	MAT2A
salmon	Longevity regulating pathway - multiple species	0.360112	0.67767	SOD1
salmon	Inflammatory bowel disease	0.373842	0.67767	STAT3
salmon	Aminoacyl-tRNA biosynthesis	0.378354	0.67767	DARS1
salmon	NOD-like receptor signaling pathway	0.380219	0.67767	ATG12/TXN
salmon	Acute myeloid leukemia	0.382834	0.67767	STAT3
salmon	Adipocytokine signaling pathway	0.3917	0.67767	STAT3
salmon	RIG-I-like receptor signaling pathway	0.396085	0.67767	ATG12
salmon	Prolactin signaling pathway	0.396085	0.67767	STAT3
salmon	Epithelial cell signaling in Helicobacter pylori infection	0.396085	0.67767	CXCR2
salmon	Chemokine signaling pathway	0.400604	0.67767	CXCR2/STAT3
salmon	Mitophagy - animal	0.404763	0.67767	TOMM7
salmon	Non-small cell lung cancer	0.404763	0.67767	STAT3
salmon	p53 signaling pathway	0.409056	0.67767	SIVA1
salmon	Biosynthesis of amino acids	0.417551	0.67767	MAT2A
salmon	Pancreatic cancer	0.421753	0.67767	STAT3
salmon	Epstein-Barr virus infection	0.425657	0.67767	CD3D/STAT3
salmon	Viral carcinogenesis	0.430606	0.67767	STAT3/H4C3
salmon	EGFR tyrosine kinase inhibitor resistance	0.434182	0.67767	STAT3
salmon	Complement and coagulation cascades	0.458257	0.703124	SERPINA1
salmon	Human cytomegalovirus infection	0.481191	0.719869	CXCR2/STAT3
salmon	Th1 and Th2 cell differentiation	0.485074	0.719869	CD3D
salmon	Viral protein interaction with cytokine and cytokine receptor	0.514128	0.725395	CXCR2
salmon	AGE-RAGE signaling pathway in diabetic complications	0.514128	0.725395	STAT3
salmon	Chagas disease	0.521136	0.725395	CD3D
salmon	Endocytosis	0.539984	0.725395	SMAP2/CXCR2
salmon	Insulin resistance	0.541568	0.725395	STAT3
salmon	Ribosome biogenesis in eukaryotes	0.54489	0.725395	EMG1
salmon	HIF-1 signaling pathway	0.54489	0.725395	STAT3
salmon	Toxoplasmosis	0.554712	0.727768	STAT3
salmon	Growth hormone synthesis, secretion and action	0.576827	0.745451	STAT3
salmon	Osteoclast differentiation	0.603681	0.745451	OSCAR
salmon	Vascular smooth muscle contraction	0.620646	0.745451	MYL6
salmon	Systemic lupus erythematosus	0.626141	0.745451	H4C3
salmon	Fluid shear stress and atherosclerosis	0.634236	0.745451	TXN
salmon	Signaling pathways regulating pluripotency of stem cells	0.644763	0.745451	STAT3
salmon	Spinocerebellar ataxia	0.644763	0.745451	PSMB1
salmon	Phospholipase D signaling pathway	0.657504	0.745451	CXCR2
salmon	Phagosome	0.667372	0.745451	DYNC1LI2
salmon	Oxytocin signaling pathway	0.672201	0.745451	MYL6
salmon	Hepatitis C	0.679315	0.745451	STAT3
salmon	Necroptosis	0.683973	0.745451	STAT3
salmon	JAK-STAT signaling pathway	0.690836	0.745451	STAT3
salmon	Hepatitis B	0.690836	0.745451	STAT3
salmon	Wnt signaling pathway	0.701951	0.745451	PRICKLE4
salmon	Tight junction	0.706286	0.745451	MYL6
salmon	Protein processing in endoplasmic reticulum	0.710559	0.745451	ERP29
salmon	Tuberculosis	0.729043	0.745451	CEBPG
salmon	Alcoholism	0.742613	0.745451	H4C3
salmon	Neutrophil extracellular trap formation	0.748222	0.745451	H4C3
salmon	Kaposi sarcoma-associated herpesvirus infection	0.755515	0.745451	STAT3
salmon	Pathogenic Escherichia coli infection	0.760847	0.745451	RPS3
salmon	Proteoglycans in cancer	0.774515	0.745451	STAT3
salmon	Rap1 signaling pathway	0.782665	0.745451	APBB1IP
salmon	Human immunodeficiency virus 1 infection	0.785843	0.745451	CD3D
salmon	Chemical carcinogenesis - receptor activation	0.785843	0.745451	STAT3
salmon	Lipid and atherosclerosis	0.790525	0.745451	STAT3
salmon	Human T-cell leukemia virus 1 infection	0.801061	0.747599	CD3D
salmon	Shigellosis	0.83461	0.770961	ATG12
salmon	Cytokine-cytokine receptor interaction	0.884179	0.8085	CXCR2
salmon	MicroRNAs in cancer	0.896429	0.811504	STAT3
salmon	Neuroactive ligand-receptor interaction	0.924915	0.829002	GZMA
salmon	Herpes simplex virus 1 infection	0.974374	0.86477	PILRA
lightyellow	ECM-receptor interaction	1.02593e-06	4.31969e-05	ITGB5/GP9/VWF/ITGA2B/ITGB3
lightyellow	Platelet activation	5.61732e-06	0.000118259	GP9/PTGS1/VWF/ITGA2B/ITGB3
lightyellow	Focal adhesion	5.84672e-05	0.000820593	ITGB5/VWF/ITGA2B/ITGB3/VCL
lightyellow	Arrhythmogenic right ventricular cardiomyopathy	0.000605198	0.00588835	ITGB5/ITGA2B/ITGB3
lightyellow	PI3K-Akt signaling pathway	0.000822188	0.00588835	ITGB5/VWF/ITGA2B/ITGB3/GNG11
lightyellow	Hypertrophic cardiomyopathy	0.000954571	0.00588835	ITGB5/ITGA2B/ITGB3
lightyellow	Dilated cardiomyopathy	0.00115133	0.00588835	ITGB5/ITGA2B/ITGB3
lightyellow	Regulation of actin cytoskeleton	0.00115314	0.00588835	ITGB5/ITGA2B/ITGB3/VCL
lightyellow	Hematopoietic cell lineage	0.00125863	0.00588835	GP9/ITGA2B/ITGB3
lightyellow	Serotonergic synapse	0.00193776	0.00815899	ALOX12/PTGS1/GNG11
lightyellow	Human papillomavirus infection	0.00528335	0.0202233	ITGB5/VWF/ITGA2B/ITGB3
lightyellow	Arachidonic acid metabolism	0.00787252	0.0257729	ALOX12/PTGS1
lightyellow	Neutrophil extracellular trap formation	0.0079574	0.0257729	VWF/ITGA2B/ITGB3
lightyellow	Proteoglycans in cancer	0.0098002	0.0294743	ITGB5/CTTN/ITGB3
lightyellow	Bacterial invasion of epithelial cells	0.0123265	0.0346007	CTTN/VCL
lightyellow	Complement and coagulation cascades	0.014883	0.0391657	VWF/F13A1
lightyellow	Leukocyte transendothelial migration	0.0258539	0.0640345	JAM3/VCL
lightyellow	Fluid shear stress and atherosclerosis	0.037264	0.0871673	ITGA2B/ITGB3
lightyellow	Phagosome	0.0438401	0.0971527	ITGB5/ITGB3
lightyellow	Renin-angiotensin system	0.049863	0.104975	CTSA
lightyellow	Tight junction	0.0530464	0.106359	CTTN/JAM3
lightyellow	Antifolate resistance	0.0645663	0.123572	ALOX12
lightyellow	Rap1 signaling pathway	0.0777595	0.142352	ITGA2B/ITGB3
lightyellow	Human cytomegalovirus infection	0.087579	0.153647	ITGB3/GNG11
lightyellow	Coronavirus disease - COVID-19	0.0922879	0.155432	VWF/F13A1
lightyellow	Shigellosis	0.10263	0.166203	CTTN/VCL
lightyellow	Regulation of lipolysis in adipocytes	0.117319	0.178907	PTGS1
lightyellow	Glutathione metabolism	0.121259	0.178907	NAT8B
lightyellow	Notch signaling pathway	0.123222	0.178907	PTCRA
lightyellow	Epithelial cell signaling in Helicobacter pylori infection	0.144548	0.19893	JAM3
lightyellow	Adherens junction	0.146462	0.19893	VCL
lightyellow	GABAergic synapse	0.180234	0.229817	GNG11
lightyellow	Morphine addiction	0.183908	0.229817	GNG11
lightyellow	Small cell lung cancer	0.185739	0.229817	ITGA2B
lightyellow	Circadian entrainment	0.194836	0.229817	GNG11
lightyellow	Inflammatory mediator regulation of TRP channels	0.196643	0.229817	ALOX12
lightyellow	Amoebiasis	0.203836	0.229817	VCL
lightyellow	C-type lectin receptor signaling pathway	0.20741	0.229817	CLEC1B
lightyellow	Cholinergic synapse	0.223304	0.236896	GNG11
lightyellow	Glutamatergic synapse	0.225052	0.236896	GNG11
lightyellow	Thyroid hormone signaling pathway	0.237179	0.239416	ITGB3
lightyellow	Osteoclast differentiation	0.249128	0.239416	ITGB3
lightyellow	Relaxin signaling pathway	0.25082	0.239416	GNG11
lightyellow	Lysosome	0.255876	0.239416	CTSA
lightyellow	Dopaminergic synapse	0.255876	0.239416	GNG11
lightyellow	Apelin signaling pathway	0.267548	0.244895	GNG11
lightyellow	Retrograde endocannabinoid signaling	0.2823	0.249054	GNG11
lightyellow	Cell adhesion molecules	0.283922	0.249054	JAM3
lightyellow	JAK-STAT signaling pathway	0.304691	0.261819	MPL
lightyellow	Alcoholism	0.343045	0.279001	GNG11
lightyellow	Chemokine signaling pathway	0.350471	0.279001	GNG11
lightyellow	Transcriptional misregulation in cancer	0.351947	0.279001	PTCRA
lightyellow	Kaposi sarcoma-associated herpesvirus infection	0.35342	0.279001	GNG11
lightyellow	Pathogenic Escherichia coli infection	0.357819	0.279001	CTTN
lightyellow	Human immunodeficiency virus 1 infection	0.379393	0.290445	GNG11
lightyellow	Ras signaling pathway	0.407096	0.306087	GNG11
lightyellow	Endocytosis	0.432328	0.319356	DAB2
lightyellow	Cytokine-cytokine receptor interaction	0.486923	0.353483	MPL
lightyellow	MicroRNAs in cancer	0.504373	0.359945	ITGB3
lightyellow	Herpes simplex virus 1 infection	0.678337	0.476026	ITGB3
